# Supplementary material for: Evaluating visitor perception and spatial preferences of various museums based on machine learning from 2016 to 2024
Source: PLoS One. 2025 Jul 11;20(7):e0327112. doi: 10.1371/journal.pone.0327112 (PMC12250188; doi:10.1371/journal.pone.0327112)
Supplement: S1 File — (XLSX) [file pone.0327112.s001.xlsx]

## Sheet: 1.Art museum
Beijing Art Museum (BJ-YS)2016	Beijing Art Museum (BJ-YS)2020	Beijing Art Museum (BJ-YS)2024	National Art Museum of China (ZG-MS)2016	National Art Museum of China (ZG-MS)2020	National Art Museum of China (ZG-MS)2024	Shanghai Museum(SH-BW)2016	Shanghai Museum(SH-BW)2020	Shanghai Museum(SH-BW)2024	Shanghai Sinian Museum (SH-ZD)2016	Shanghai Sinian Museum (SH-ZD)2020	Shanghai Sinian Museum (SH-ZD)2024	Tsinghua University Art Museum (QH-YS)2016	Tsinghua University Art Museum (QH-YS)2020	Tsinghua University Art Museum (QH-YS)2024
The place is very nice, one of my very favorite places. The mountains are green and everyone kind of likes to tube run. There are a lot of grandpas and grandmas who come for morning exercise, and there are also people who dance. This park is really a feng shui treasure, a lot of people come here, and it is said that this is still the waterway where the old Buddha used to go to the Summer Palace. …	Very recommended, worth two brush three brush four or five brush. This review recommends and first praise the "Qing dynasty royal calligraphy and painting art exhibition", are authentic, see the word such as see people. Figure a Yongzheng "white light" (that is, the meaning of Buddha's light), the word as its people, harsh, bold; Figure two or three of Cixi's words, actually also atmospheric simp…	This museum is refurbished after the opening time is not long, catching up with the epidemic after the liberalization, all of a sudden became popular, now do not have to make a reservation. Beijing labor union APP scan code can also enter. 10 o'clock to catch the voluntary explanation, Zhang knowledge quite a lot. Through the Ming and Qing dynasties, is the royal celebration of life, the original…	Location: out of the East Station subway walk a while to, more convenient tickets: free, with ID card directly into the exhibition: 1.3.5 three exhibition halls, each floor is divided into a number of halls. First floor: Anhui local exhibition third floor: Jiangxi local exhibition fifth floor: Han Le Ran solo exhibition, including calligraphy, a small number of sculpture works, a large number of …	I finally pulled the art museum that had been on my favorites list for a long time, and the day before, I was able to grab a reservation when there was still one left. I have to say it is still very popular, this reservation system to control the number of people, not too crowded actually feel good. Currently the main exhibition is a painting exhibition of poverty alleviation, a lot of age-old im…	The exhibition of fine calligraphy and painting of Ming and Qing dynasties in Zhejiang Province at the National Art Museum of China will end soon. The last date is Wednesday, September 11th. I've already brushed up on both sides intending to do it again before the deadline. Compare and contrast the Ming and Qing paintings in the Tianjin Museum to make a series of Zhejiang in the National Art Muse…	Shanghai Museum is still worth visiting, recommended to friends in Shanghai to take the time to see, free to feel the long history of Chinese culture, profound if you go to visit the recommended weekdays during the day to go, not many people, it is quite clean; if you go on weekends, be sure to queue up, the museum visit will also be more crowded. This year, the first time to go is to take my nie…	A long time a long time did not come to the Shanghai Museum, the memory of the Shanghai Museum is very large, this time to actually feel a sense of urgency, maybe it is to see a lot of new museums and exhibition halls of the sake of it. The collection is still very awesome, while walking and listening to the introduction of the lecturer, know the historical story behind the collection and the mea…	The Egyptian Exhibition at the Shanghai Museum is undoubtedly a feast for both the eyes and the mind. As soon as you step into the exhibition hall, it is as if you have traveled through a time and space tunnel, instantly being on the banks of the ancient Nile River and feeling the mystery and splendor of ancient Egyptian civilization. The exhibition is on a grand scale, displaying 492 groups of 7…	Quite shocking, the collection of different dynasties, very rich and valuable, really priceless. There are several floors in the museum, they are pottery yong, jade, porcelain, sculpture Buddha. Jade really had shocked me, very beautiful and amazing. The statue of Buddha looks plain and ordinary, but after listening to the explanation, I really got to know the exquisite workmanship. Each collecti…	Weekend card of the AURORA private blog, Tadao Ando's first design project in China, the entrance to the net red staircase did not make me feel particularly stunning, fan-shaped staircase is better ~ the layout of the exhibition area using the fusion of light, shadow and exhibits, is my favorite style, advanced quiet cold ~ this museum is not so net red, so there are very few people, set a guide,…	I went to a museum for the first time today, and an Aurora museum at that. AURORA: The ancient Indian name for China. That is, the place where the sun rises. Now the central plains of China. After seeing and understanding the museum pottery, jade, porcelain feel our China is really great! Warm tips: tickets 60 yuan / person. 60 years old ~ 69 years old half. 70 years old and above, military, stud…	For the recent special exhibition of Western paintings. One time to see Gauguin Monet Rubens Fernand Manet ......, as an art layman heart only moved two words. After seeing the first floor and then go to the fourth floor to see the recent exhibition of modern oil paintings in the United States, to put together the last piece of the puzzle of the history of Western art. All masters, all fine works…	Particularly good art gallery, often come in from East Gate 4 recently, the epidemic during the need for health code general admission 20 yuan, is still relatively conscientious it, there are special exhibitions, special exhibitions are more expensive Overall, the exhibition is very good, the level of curation is very high	Tsinghua University Museum of Art is a temple of art that unites the efforts of several generations of Tsinghua people. It is not only a national-level museum, but also one of the largest university museums in China; its architectural style is a work of art in itself, with the squareness of its top complemented by the Romanesque columns that support it, and the rigidity and flexibility of the bui…
Closed for repairs, says it won't open until 2019	After five years of restoration, Manjusri Temple reopened. This temple is of very high rank and the buildings are very impressive. This place exhibits collection of numerous fine, East Road Abbot's House cleaned and opened. Now the exhibition is also good, small but fine. Cultural and creative paper products are very innovative, see there are woodworking studio, the sight of an event. Adult admis…	📍Wanshoushou Temple was built in the fifth year of the Wanli reign of the Ming Dynasty (1577), through the Ming and Qing dynasties of repair and expansion, formed a set of temples, gardens, royal palaces in one, the middle, east and west of the three-way building adjacent to the large-scale ancient architectural complex. 📍 Long River on both sides, had ancient temples, Wanshousi Temple is the hig…	In the morning to the Museum of Art around, feel really good, that identity documents can enter, not a lot of people, in the inside is very comfortable. Just in time for the opening of the Anhui Painting and Calligraphy Exhibition and Jiangxi Painting and Calligraphy Exhibition, paintings and calligraphy are basically Anhui writers and painters. With a strong style of Anhui, really a side of the …	On display are works by modern domestic painters, mostly labor scenes, and folk art, etc. Some of the paintings are from the 1950s and are quite well preserved. The child will only look at them, I hope she will marvel at them, and thus develop a desire to learn!	This time, I went to the museum and found many limited time exhibitions, such as: modern poetry calligraphy exhibition and beauty and common art works exhibition and a fan million fan painting art exhibition is until September 5 is the last day. There are also two exhibitions of artist nomination exhibition to September 7, Silk Road Heart to Heart to September 8 is also going to end. Instantly fe…	Very good pavilion, you can often come over to play, the pride of Shanghai!	The exterior is still quite beautiful, hidden amongst the greenery. The interior is average I think. The service is not there and the attitude is not good. There are two special exhibitions for the National Day, go check them out.	I was lucky enough to get a ticket to the hot and steamy Ancient Egyptian Civilization Exhibition, and became one of the earliest visitors. The exhibition is on the first floor, three large exhibition halls, it is recommended to visit before looking at the public number of the Shanghai Museum to understand the general, and learn some basic knowledge. There is a free exhibition introduction pamphl…	In Pudong high-rise buildings, Shangri-La side of the Aurora Museum, always wanted to come to see, bought a tourist ticket over to visit. After coming to find a small and exquisite, each floor of the theme is clear, must spend 20 yuan to rent a narrator Oh, otherwise they blindly look at not know why. After watching a circle by yourself, in the fourth floor coffee shop small seat. Then find the f…	Weekend card series ~ in fact, to see this classic five-story staircase, technology is not enough to find a better angle, will just look at the door of the beast is really a representative of the town hall. Pottery Museum is still quite interesting, from the clothing, transportation, housing, music and other aspects of the display of a variety of interesting ceramic figurines. Jade Museum is divi…	The AURORA Museum is a private art museum with a layout planned and designed by architect Tadao Ando, with a skillful combination of spatial structure and exhibition design. The museum's collections are mainly Buddha statues, jade, pottery and celadon. Learning from the docents is a very interesting and in-depth way to better understand the exhibits and the historical background, making the trip …	My friend is a design student, and we went to see the exhibition with her. We went there on a Thursday, but there was still a long queue,👫👫👫👫, as everyone commented on the crowd on the weekend. Recently, the museum is displaying "500 Years of Western Painting ㄧ Tokyo Fuji Art Museum Collection Exhibition", you can see the real masterpieces of Van Gogh, Monet and so on, and my friend said that it …	Only art can relieve the worry, through the time tunnel of the flame, lit up the immortal legend of a lifetime, the convergence of many schools of art exchange we in the sacrifice and inheritance, a moment of sobriety a moment to return to the earthly hustle and bustle and bustle of the world to fall out of the dust on top of the low to the next reincarnation, and then spiraled up to the present …	Tsinghua Art Museum + Qi Baishi Huang Yongyu = perfect day peak season need to book a day in advance, non-summer and winter vacations can enter with the appointment, 50 yuan ticket price is quite friendly; can only be entered outside the school, attempts to enter the school through the Art Museum can be given up! Currently the third floor, the fourth floor has a number of thematic exhibitions, th…
Wanshousi Temple ~ repair project is expected to be completed in 2019 Ming, Qing Dynasty famous royal temple, Ming Wanli five years (1577) created. Sitting north to south, the layout is rigorous, magnificent scale. Divided into the middle, east and west, the middle of the main building for the whole temple, the east road for the abbot's courtyard, the west road palace courtyard is the Empress Dow…	The former Wanshousi Temple was renamed the Beijing Art Museum, which many people call "the small Forbidden City in the western part of Beijing", but I think it is richer than the Forbidden City in terms of the contents on display. Items on display include the Khan Tibetan Buddha statues, Ming and Qing royal calligraphy and painting, furniture. The most interesting thing is that it also exhibits …	Wanshou Temple in Beijing, the small Forbidden City in western Beijing! There are 200 free tickets every Wednesday, so take advantage of the crisp fall weather to visit and get your hands on a Wanshou Temple refrigerator sticker! This is a museum based on the Wanshousi Temple, with most of the exhibits from the Qing Dynasty, including paintings, calligraphy, jade, furniture, and stone carvings! T…	Not far from the train station, run between waiting for trains. Not many masterpieces.	Exhibition highlights: The recent exhibition on the fifth floor of the exhibition is really interesting. The exhibition compares Chinese woodblock prints with Japanese ukiyo-e and introduces a lot of related knowledge and techniques. The prints on display are also very beautiful. Exhibition content: At present, the exhibition halls on the fifth floor are basically all open, displaying a number of…	Tickets: 🈚️, need public number to make a reservation in advance First floor: the main exhibition is currently on the first floor, is the 70th anniversary of the Capital Normal University College of Fine Arts exhibition of art works, exhibits rich. Sixth floor: collection exhibition, masterpieces fourth floor, fifth floor: in the exhibition recently rekindled enthusiasm for Chinese painting, deci…	Inside is very good, a lot of exhibits, a lot of foreigners, is to queue up, when other exhibitions that people have to line up even longer.	It's just too classic for words, all authentic, so many antiques~~	If you can't go to Egypt, let's embark on a journey to unveil the mystery of the Egyptian civilization tour in Shanghai Museum and explore the treasures of the civilization that has been precipitated for thousands of years. Here, it will be like feeling the majesty and mystery of the pharaohs, listening to the whispers of the thousand-year-old city and touching the ripples of the long river of hi…	Went there with my mom. Very awesome museum. Mom loved it.	Many years ago on the Bund in Shanghai to see the opposite side of a gleaming building has been unaware that there is a museum inside. This is a private museum, the collection of exhibits is relatively complete, in good condition, introduced that this is the first design work of Tadao Ando in China. The interior is very nice. Terracotta, celadon, jade and statue of Buddha is the 4 major themes, p…	The first time I came to the museum, location: Shanghai Lujiazui, Tomson Yipin neighborhood, walking can also reach the three-piece suite. The entire museum is divided into four floors, the fifth floor is a cafe, tired of shopping can order a drink, sit down and look at the river view. Exhibits:Ceramic figurines from the Han and Tang dynasties, jade, blue and white porcelain, Buddhist statues, et…	Tokyo Museum Collection of Western Art 500 Years Exhibition, find a weekend to go, Qinghua really big. Well, it's better to enter through the south gate. Navigation search Tsinghua South Gate. Weekend crowd, please vigorously amount of 1 o'clock or so, this time period is less people, basically all in the lunch Some paintings are not the original, is the studio's copy of the version. Some paintin…	Museum Tour - Come with a good friend who loves calligraphy to see the works of Mr. Arichi Inoue, an outstanding Japanese calligraphy artist of the second half of the 20th century. Mr. Inoue is regarded as a representative figure of Japanese post-war modern art. His works pioneered the art of calligraphy, unique style, with calligraphy "Picasso" reputation 🚇 [Transportation] green travel: subway …	This special exhibition of Tsinghua Art Museum is really worth seeing. The exhibition commemorates Qi Baishi and Huang Yongyu, two titans of the art world, and takes all kinds of animals, including the twelve Chinese zodiacs, as the theme of its creation, as well as appreciating the paintings of many famous masters with distinctive styles. Most of all, it is most touching! Almost all of the exhib…
Passed by the Wanshousi Temple, see the door closed, just as someone opened the door to pick up the courier, asked to know has been closed to prepare for repairs, is expected to work for two years, until 2019 to open again. Even in the first good area, like this well-preserved royal temple is also very little. 1987 to the Beijing Museum of Art, now seems not a long-term solution. Especially in re…	Memorials are dusty memories, history of changing times. The exquisite artifacts and works of art in the Memorial Museum fascinate every visitor and make them linger.	The Wanshousi Temple Art Museum in Beijing is an attraction where you can see exhibitions and visit temples at the same time. Formerly a royal temple, the inside is also brilliant, not at all belong to the Forbidden City. Here at the end of the last is a Qing-style octagonal pavilion, which is for a Ming Dynasty pagoda, very rare, I still the first time to see such a setup. Other architectural st…	The kids loved it. It was a great way to feel up close and personal	Convenient transportation, the exhibition hall is very large, the recent exhibition is the Japanese ukiyo-e, the first time roughly through the place is very suitable for the second brush of the Museum of Fine Arts courtyard there is a cafe can be tired of painting to come here to sit in a good environment is also very quiet.	Tickets:WeChat small program on the reservation can be (weekdays temporary can also try to make a reservation, is not very difficult) Museum closed on Monday, into the field with ID card. Arrival: direct choice of public transportation, the door is the subway station, drive friends to do close to find a parking space is not prepared to think. September 4 (Wednesday) 3:30 p.m. to arrive, the museu…	A long time ago to visit Shanghai, came here once, I remember when I came here, there is no ticket, free can go in, and the museum is also relatively large, a variety of exhibits let people look at, will have a lot of experience, the quality of the exhibits is also very good. The environment inside the museum is very good, very clean, and each exhibition area will have their own different charact…	The Shanghai Museum is a must-see place in Shanghai! Inside there is too much history and cultural deposits feel is to see a history book it! Very colorful! I remember when I used to go to the time or study inside the things of the beauty of the same thing is the history of China is a perfect experience! A great educational tour!	With a reverent mood, the first to come to experience on the Bo Guan Ancient Egypt special exhibition, this special exhibition 90% of the exhibits for the first time in Asia, the entire exhibits particularly shocking, feel the ancient Egyptian civilization for the understanding of death and a high degree of importance, fully embodied in their funeral customs and religious beliefs and culture, the…	Not a bad setup and setting, impressive.	Well worth a visit, the museum display is very good, especially the research area, I think I can learn a lot of knowledge, this museum is bigger than I thought, so not enough time reserved, if you want to look carefully, you must arrange more than 4 hours of time, it is very worthwhile, better than in the center of Shanghai, a certain museum!	Mainly look at the 4th floor celadon porcelain invited a teacher to explain the history and process of celadon porcelain but I did not expect to have unexpected gains tips: Friday night 18:30-21:00, the 4th floor and 3rd floor curtains will be drawn up can see the opposite side of the Pudong Oriental Pearl Pearl Tower along the river view Oh! The exhibition hall is not very much, but there are st…	500 Years of Western Painting Tokyo Fuji Art Museum Collection Works Exhibition this special exhibition is really very good, and girlfriends to go, favorite Monet's "Water Lilies. Tickets 60 yuan \ people. 1 o'clock shopping to 5 o'clock closing, in the souvenir store to buy a koi carp water reversal retreat small notebook very like.	A very good experience, the location is quite good to find the subway and take a taxi to get there. Driving around inside, visiting, learning ..... In short, very pleasant! Inside the neighborhood store price is not expensive, quite pro-people, the staff is also very enthusiastic to give you a tour ...... Because the bar does not often write reviews a little nowhere to start. Very recommended on …	Museum Tour No.78 Tsinghua University Museum of Art is worth seeing for both permanent and special exhibitions. In particular, I like the permanent exhibitions of architecture and furniture, and the exhibition of handwritten notes by a Tsinghua man, "Shakusu Sentiment". Perhaps because of the summer vacation, a lot of children came to visit the museum, and the tour guides patiently explained to t…
The Manshou Temple has been under renovation for the last month and won't be open until 2019, so not going to see it was kind of one of the bigger regrets of the last few months.	Finally welcome guests to the Wanshousi Temple, every day cycling past, always curious. Eleven friends to book tickets, I thought I would not be so lucky, huh 🤭 friends in advance to help make an appointment. But eleven this holiday traffic is really quite a lot, fortunately it is the afternoon ...... tips want to stamp the small partners, to buy a good postcard and so on in a place to enter the …	Catch a high autumn, always wanted to come to the Wanshousi Temple today finally pulled grass. Here is also known as the small Imperial Palace in western Beijing, Wanshousi Temple is divided into the middle, east and west, the middle road for the main building, the east road for the abbot's courtyard, the west road for the line of officials, covering an area of 31,800 square meters, only the back…	I chose to visit the National Art Museum of China because I wanted to calm myself down. Tickets] You can log on to the official website of the National Art Museum of China in advance to register and reserve tickets at a time that suits you, and remember to bring your ID card with you when you go. After arriving at the site, there is a special window to check the ID card, after security check, you…	It's hype hard to get an appointment every time, but there's often a fine show going on somewhere. Reservation tickets for weekends are said to have to be grabbed as soon as they are released, weekdays are fine. Japanese ukiyo-e and Qing Dynasty woodblock prints, two art forms that influenced each other. The content of the exhibition incorporates the elements of the era of Chinese New Year painti…	The National Art Museum of China (NAMOC) is located at No.1 Wusi Street, Dongcheng District, Beijing! It is a national art hall focusing on the collection, research and display of modern and contemporary Chinese artworks! The collection of 130,000 pieces of treasures on display in batches is worth multiple visits! Currently celebrate the 75th anniversary of the founding of the People's Political …	Location:Located in People's Square, some distance from the subway, it is best to ask if you are not familiar with it. History: It is said that the total area of 39,200 square meters, covers an area of 11,000 square meters, two underground, five floors above ground, 29.5 meters high, with a total investment of 570 million yuan. The new museum is a square base and round pick a combination of archi…	What to do on the weekend then see an exhibition in the public number magic city to see the exhibition on the search week exhibition to see the museum recently had a shipwreck "black stone" special exhibition is also close to the school and classmates companion traveled ahead of time in the Shanghai Museum public number with an ID card to make a reservation at the time to the booking of the two-d…	People's Square station out, out of the wrong mouth, should be from 1 or 2 out, I'm in the habit of 19 out, ran a long way cell phone public number half a day in advance to make a reservation, not with ID card, direct QR code sweep, went in! First floor, second floor, third floor ... ... people are a lot of people, exhibits a wide range of wonderful, the most surprised is this glazed production o…	Private museums, one in Shanghai and one in Taiwan. Zhen is the east and Dan is the sun. Aurora means sunrise in the east. Designed by Tadao Ando, the museum's staircase symbolizes the band of light that gradually narrows and extends to the top. Buy tickets on the first floor and rent a guide. There are intelligent guide can be rented, is an iphone, need ID card or driver's license, passport boar…	The environment is good, not too many people, by the river, and the scenery is also good!	Heavy rain pouring in the morning, take a taxi through the East Yan'an Road Tunnel through the Huangpu River, came to Pudong this by the master architect Tadao Ando planning and design, Lujiazui area, the first private art museum, I have to say, it is really very pleasant surprise, especially # China's ancient beauty of jade exhibition hall of jade have the Neolithic, Spring and Autumn and Warrin…	#Chicken soup to visit the Tsinghua Museum of Art shall be from the east three doors in. People are particularly large, from the opening of the museum have seen the exhibition out have been in a long line. It seems that the pursuit of art in the country is increasingly strong. Suggested in advance in the online booking tickets, special exhibitions 60 yuan, ordinary exhibitions 20 yuan, online boo…	One of the less crowded exhibitions, I guess. After all, it is attributed to the campus, and does not compare with the municipal and provincial exhibitions. It's really nice to take a moment to look inside.	Long time no to, has been concerned about, a few days ago to see a Lin Fengmian and Mr. Wu Guanzhong's painting exhibition, booked in advance today early into the museum. The first floor is the works of the two Mr. exhibition, just met the public welfare exchanges explained, is very beneficial! The third floor of the "budding", the fourth floor of the "small country" is also very worth seeing! Fo…
Repair from February 1, reopening in 2019 People don't go there these days!	Overhaul five years Beijing small Imperial Palace｜Treasure of niche attractions Beijing Museum of Art, also known as Wanshou Temple, after five years of repair, September 16, 2022 onwards to resume opening to the public, the time of 9:00 ~ 17:00, closed on Mondays, only 600 places per day. The basic display exhibitions include: Wanshousi history exhibition, Buddhist statue art exhibition, Jishou …	The Beijing Art Museum, built on the site of the former Wanshou Temple, will reopen in 2022 after a complete renovation. This is the famous Little Imperial Palace in western Beijing, which originally housed a large number of scrolls and was an important temple along the canal waterway. It is now the Beijing Art Museum, with a large number of exhibitions on display (often changing), so you can com…	One of the best art museums in China with a lot of exhibits.	The recent ukiyo-e and printmaking exhibitions are well worth a visit! I bought a super cute seal in the cultural and creative store, the price is not expensive, because the museum itself does not pay for admission, so every time you always buy something to support ~ I hope that the museum will continue to develop fun cultural and creative products ~ in addition there is also the poverty alleviat…	The National Art Museum of China is one of the top ten buildings in Beijing in the 1950s, with a grand appearance and a generous and simple hall on the first floor. The first floor of the exhibition is now ""Virtue in the world, the cultivation of all things"" of the Dehua white porcelain exhibition, on display are exquisite and unusual Dehua white porcelain, there are tall statues of Buddha, exq…	It was great, very nice to wander around. Saw a lot of historical stuff	This time to the Shanghai Museum to see the black stone shipwreck treasures show &amp; Ho Pu Zhu also these two exhibitions have very much let a person is very surprised exhibits, some vivid patterns, some exquisite workmanship, there are details of the delicate, although look at the end of and can not remember how much, but down-to-earth to see a circle, or quite addictive! When I was about to c…	The Shanghai Museum is a large museum of ancient Chinese art located in the center of Shanghai. It was founded in 1952, and its predecessor can be traced back to the Shanghai Museum of the Asiatic Literature Society, which was established in March 1874. The Shanghai Museum has a total building area of 39,200 square meters, covering an area of 11,000 square meters, with two underground floors, fiv…	The Aurora Museum is a cultural treasure box located on the banks of the Huangpu River, which is printed on its admission ticket, and it actually is. The museum's decor is luxurious and atmospheric in its seriousness, with security checks required for entry, drinks to be taken with a sip for the security staff, and flash prohibited for photographs. The exhibits range from stone carvings to jades …	In my mind this is the best environment and atmosphere in the Shanghai Museum! Every year I come to review and feel, the exhibits are already very familiar, but the classics are always intriguing and worth seeing many times. The exhibition hall is not much, but they are all fine. For example, the evolution and development of jade, from the changing shapes of dragons, would be great science for ki…	Opened in October 2013, the AURORA Museum was planned and designed by architect Tadao Ando! It is a private art museum in the Lujiazui area of Shanghai, with six floors. The clean lines, light and shadow, lead gray staircase, and the "Made by Ando" logo are engraved everywhere. The jewelry box was Ando's inspiration, and at night, with the help of the lights, the building looks a bit magical from…	In Tsinghua University in the southeast direction, the parking space requires the school's car license, this is very inconvenient, fortunately out of the early, or else it will be sticker, special exhibition of 60 adult tickets a, the first floor of the three exhibition halls are special exhibitions, are Western painting exhibition, upstairs only the fourth floor 7-14 exhibition halls are open, t…	The gate and the art museum is very close to the cold day with children to go in the door to scan the QR code to enter the door someone to help open the door is quite good to buy tickets and security checks also can not bring food a parent complained again why did not say it earlier it is a reservation for why not say it is really a hassle to go in to see the exhibits is so boring boring too smal…	Exhibition content: very beautiful, there are silk embroidery exhibition, furniture and creation exhibition, correspondence exhibition, pottery in Chinese and Western exchanges, and the animal-themed "Sprouting". Highlights of the exhibition: The silk embroidery is really beautiful. The ceramics tell a lot of stories about anthropological excavation results and civilization characteristics. Anima…
Didn't go in, renovations began January 24, 2017, closed for an estimated two years	Five years after the overhaul reopened Wanshousi Temple, a collection of museums, temples and Chinese courtyard in one, stroll lively and interesting, Ming and Qing Dynasty antiques, Buddhist statues, Chinese courtyard architecture and Wanshousi Temple restoration process is shown one by one, the deepest courtyard of the combination of Chinese and Western architecture of the Western door is uniqu…	More perfect than imagined niche museums, did not catch the weekend to go, less beautiful scenery, known as the "small Imperial Palace in western Beijing", like to set the chapter of the small partners can bring a small book, are free of charge, do not need any fees. Every week there will be carpentry, female red, tie-dye and other practical experience activities, pay attention to the WeChat publ…	The National Art Museum of China itself is a beautiful building with ever-changing exhibits. Visiting is free, but you may have to pay to have your work displayed, and recently the entire third floor was devoted to Huang Yongyu's Zisha pots. Today the first floor is the opening ceremony of the 40th anniversary exhibition of micro-pie works. Of course, mainly professionals and people who study art…	［Location] The location of the National Art Museum of China is very easy to find, we went by subway 🚇 line 8, get off at the Museum of Fine Arts Station, out of Exit A, and you're there, it's very convenient and quick. [Service] We booked tickets on the website a week in advance, bring your ID card, and you need to scan the health QR code at the door to enter the museum. ［Environment] It was my f…	Transportation: just out of the subway. I didn't realize there would be so many people on the weekend, I saw the queue from afar and asked myself stupidly, "Do I need to queue up even if I've made an appointment? Get the answer - are booked people in line 🤣😄 Exhibition content: running to the old Mr. Huang's painting exhibition to go. Upon entering, all the halls in the pavilion are passable. Tha…	Often to Shanghai to play but the Shanghai Museum or the first time to go in to visit the place in the People's Square where the museum is open all day free of charge at the entrance of the security work is very strict inside a total of four floors on the first floor is a bronze display all kinds of bronze work that is quite fine and beautiful think of the ancient craftsmen how to do it really ad…	Be sure to scan the QR code on the official website to make a reservation in advance or you'll make a wasted trip. There are two new exhibitions recently, the Black Rock shipwreck and artifacts donated by a Dutch collector. Porcelain salvaged from the bottom of the sea feels different, and you can feel the story of transportation 1,000 years ago. Jingdezhen Porcelain Museum has a lot of porcelain…	Shanghai Egyptian exhibition today, the first exhibition, really hot and more people ah, 1:30 booked 6 people small group commentary, 12:45 to the entrance to the pavilion is already a sea of people, row probably more than half an hour of the line, go in, outside the queue must remember to take an umbrella, hot! After going to the toilet and queuing, 2 floor 3 floor of the men's toilet are occupi…	Master Ando's works are great, although the collection can not be compared with well-known foreign art museums, but the classification of the collection, the exhibition, the introduction is better, especially to praise the audio guide, almost every permanent exhibits have an audio guide, the introduction is detailed, the text is beautiful, the information at the entrance of the museum is also ver…	AURORA collection is quite a lot, from the 2nd floor to the 6th floor slowly taste, the 5th floor cafe can be close to shoot the beauty of Lujiazui, the design of the stairs is very good, from the 6th floor down to shoot, is simply a blockbuster!	After following it for a long time, I chose to go forward today, and I was able to live up to it! Aurora's location is parallel to the back of the main square. Inside to see the Buddha statues, stone carvings, stone tablets, ancient jade, Yuan dynasty blue and white porcelain, pottery figurines, many Buddha statues are placed directly within reach, nature can also gently caress the zero distance …	It was so crowded, there was a line to get in, there was still a line to get in to see the special exhibits, it was a bit crowded, and the experience was average	I learned about the "Children's Brush - Cultivating Wonderland" exhibition of Western illustrators from the official public website, and after reading the introduction, I was very interested and decided to make a reservation to go there. Reservations can be made at the Tsinghua Art Museum or the Beijing Wenbo public number, and tickets can be purchased on site with the reservation information. Ti…	As we all know, Tsinghua University is a famous institution known for its academic research and education in science. However, this Tsinghua University Art Museum located in the university gives people a strong sense of art and humanities. The exhibition hall is in a stepped layout, and each floor has various kinds of exhibitions with unique characteristics. Among them, the exhibition halls with …
Wanshou Temple is the Empress Dowager Cixi through the waterway to go to the Summer Palace on the way to bi bi incense place, seems to be a lot of tour groups line must go to a point. When I came to the ginkgo golden season, the last entry of a female and male ginkgo trees into the best viewing period, but today the autumn has been deep, the cold has not yet penetrated, the ginkgo gold before the…	Wanshousi Temple in Beijing is a secluded and solemn royal temple, which has been built on a large scale by the Ming and Qing dynasties, eventually forming a royal Buddhist resort integrating temples, palaces and gardens, and was once an important place for royal birthday celebrations in the Qing Dynasty. Convenient transportation, metro line 16. There are many exhibitions, worth a closer look. T…	Address: Haidian District, Beijing, West Third Ring North Road, Wanshousi Temple, subway line 16 out is the ticket: adult ticket price of 20 yuan, student ticket price of 10 yuan (undergraduate and below) attractions: built in Tang, Ming renamed "Wanshousi Temple", because Cixi many times in the temple of the Buddha, also known as "small Yongshou Palace ", the central axis of the main hall is the…	There is no other place where you can find a high caliber painting exhibition in the country. Worth coming, and need to come often! Said the same: transportation: recommended subway bus, parking around the extremely difficult! Only a few underground parking lot charges are high, the risk of being fined for on-street parking! Tickets: free with ID card, children are exempt. Reservations can be mad…	A long time ago I wanted to go to the Museum of Art, this time just in time for the painting of floating life, go to see, be sure to make an appointment in advance, and the Museum of Art is very difficult to get an appointment, I waited a week to go to the door there is no appointment to the people in the noisy, the exhibition hall is very large, there are a lot of exhibits, I belong to the layma…	He is the nephew of Shen Congwen, the beloved disciple of Venerable Hong Yi, the best friend of Jin Yong and Liang Yusheng, and the best friend of Qian Zhongshu and James Huang. Huang's behavior was uninhibited but emotionally devoted, and he was called "old and unorthodox" but with a true heart. Mr. Huang's works are best known as "Spring Tide", "Asima", monkey stamps and the packaging of alcoho…	Came to Shanghai 'of course to see' Shanghai Museum 'inside a few floors' the first floor to go through the security check 'knife' lighter 'can not bring in! Check your bag before you go! Although strict 'but are trying to protect some cultural relics! Inside is very large 'each floor has a restroom' health are relatively clean 'not because many people' and not clean!	Eleven swiped a ticket halfway through the day and got one. You can only go in at the scheduled time, if not, you can't go in. Although the Shanghai Museum is small, but the exhibits are very rich.	The glory of ancient Persia ---- Iranian cultural relics exhibition time: 2024.6.13-10.7 in the big exhibition "the glory of ancient Persia" carried out the next day to go to the exhibition, such as weaving of the exhibition of the crowd or a little bit of a surprise to me. See such a formation, an idea, decided to reverse the order of the exhibition, the fact that this move proved to be complete…	I've been here several times in a row, first for the Mongolian-style Hot Ground Band performance at the World Music Festival, and then for the free guided tours in addition to the curator's speech on World Museum Day. The overall feeling is that the private museum is indeed full of compulsion, and the quality of the staff inside is also very high, as evidenced by the recruitment requirements for …	Finally came to hit the Aurora Museum. Because it closes at 5pm, ticket exchange stops at 4pm. Everyone must arrange their time wisely when they come. Now you need to go in through the gate of AURORA International. The whole museum has six floors. 2 to 6 is the exhibition area. The first floor is the store. There are different exhibitions on each floor. 2 floors are ceramic figurines, 3 floors ar…	AURORA MUSEUM, a niche but high class art temple 🌟 Hidden niche treasure in Shanghai - AURORA MUSEUM, a place to mesmerize art lovers. 📍Location: Shanghai, inch by inch, Lujiazui, near Thomson's One Piece. Walking distance to the three-piece suite, it is recommended to see the exhibition first and then go to the night view [Coupon R] Tickets: adults 60, you can make a reservation in the public nu…	In summer, the sun is scorching outside, but inside the museum, you will be freezing in minutes if you don't wear a down jacket! Although I don't know much about architecture, but the name of Sir Norman Foster, the representative master of the high technology school, still rings a bell! Foster and Partners Architects Exhibition Venue: Tsinghua University Museum of Art Foster & Partners Architects…	[LocationParking and Ticketing Information] The east side of Tsinghua University campus, you need to enter through the east gate of the art museum. Make a reservation in advance on the public number and buy tickets at the site. One large and one small 35 yuan, pass. There is no parking space, you can park nearby hotel type of place. Exhibition content] a total of 14 exhibition halls, there are We…	This museum is at Tsinghua University Art Museum, 1 Tsinghua Garden, Haidian District. The transportation is convenient and the location is obvious. Tsinghua Museum appearance is really grand, will not be a famous school museum. The interior of the museum is also great, many treasures on display, especially exquisite, never tire of seeing. To here not only can see the collections, but also learn …
Despite living in Beijing for more than half a century, it was the first time I visited Wanshou Temple. After Baidu to know some information, Wanshousi Temple is located in Beijing Haidian District, Gaoliang River (Changhe) Guangyuan gate west, formerly known as Jusu Temple, built in the Tang Dynasty. Ming Dynasty Wanli five years to change the current name, the main collection of scrolls. Qing d…	Recommended recommended, very worth seeing. A while ago, I saw this Wanshousi open has always wanted to go, but always about the weekend tickets, just after the National Day weekend we do not work to see tickets and friends quickly about to come. The weather is very good, blue sky, white clouds and red walls complement each other, very beautiful, is windy and cold. Inside the Chinese / Tibetan Bu…	There is a small Imperial Palace in western Beijing is known as, the main buildings are the mountain gate, bell and drum tower, the Heavenly King's Hall, Daxiongbao Hall, Wanshou Pavilion, Immeasurable Longevity Buddha Hall, Wanfo Building, Qianlong Imperial Monument Pavilion and so on, covering an area of 31,800 square meters, the Empress Dowager Cixi went to the Summer Palace often take a rest …	Today, the Chinese art and culture feast is full!	As an art student from childhood often come to the art museum, although Beijing is now large and small art museums as many as hair but the National Art Museum of China as the capital and even the originator of China's art museums to do or good. This time the ukiyo-e exhibition is super favorite, the exhibition is also good, is a little bit dark lighting, looks a little difficult. I hope to see mo…	The National Art Museum of China is currently holding the "Beauty and Coexistence: Art Works of the Allies of the Chinese Democratic League" exhibition, and one of the heavyweight works - Mr. Jiang Zhaohe's "Picture of a Displaced Person" is on display for a short period of time, August 28th - September 5th. August 28-September 5, less than 10 days, highly recommended to take the time to see. Alt…	Took the kids there again and we just walked around to see it.	The exhibits were very rich, and I finally saw those Qing Dynasty furniture and thought it was so beautiful!	Good to see is good to see, can not stand the heat of the day more people ah, 17 years have been to Egypt to visit the Egyptian State Museum, have seen them a variety of temples, then fill in a little of their history and myths, to be honest, it is really worth it. This time on the blog on such an opportunity to revisit once again really quite excited. In addition to the Pharaoh's Kingdom that ⭕️…	A private museum in Shanghai, the venue is very comfortable, and there is an elevator, easy to go to all floors, and there is also a cafe, rest and observation are particularly comfortable. The exhibits are mainly based on ancient traditional artwork, which is quite abundant, and there should be other exhibition activities, but I didn't catch them, I hope I can catch other interesting exhibits ne…	I need to borrow a narrator, it's quite comfortable to watch slowly, and the fifth floor cafe has an unrivaled view of the ocean.	🏻 very well photographed museum, the interior is Tadao Ando, the main source of inspiration is "jewelry box". He used glass curtains to build a simple, clear geometric appearance, so that in the evening under the reflection of the light, like a deep, quiet and introverted blue jewelry box. On the other hand, the "jewel box" is also a symbol of the many precious artifacts in the museum, which are …	Off-weekend exhibitions are a good choice of less crowded and quiet more recommended by friends to see the 500 years of Western painting in Tokyo Fuji Art Museum collection of works of art because this exhibition is rare and very popular, so individual time periods are also carried out in the evening exhibition of special exhibition ticket 60 after the exhibition can also be free to go to the oth…	Weekend with the children to see the exhibition, mainly to see two, 『Children Thinking Wonderfully Western Illustrators Exhibition』and 『Cheng Xindong Contemporary Art Collection』are very good 🧡🖼About the exhibition: Illustration Exhibition in the second floor, is a classic picture book children's book illustration, come to see the children is very much, the exhibition is very thoughtful to the po…	The exhibits are divided into seven units by region: the Ancient Near East, the Iranian Plateau and its environs, the Indus Valley Civilization, the Mediterranean region, the Late Painted Pottery of Central Asia, Iranian Pre-Islamic, East Asia, Southeast Asia, different periods of time in different regions can be a better understanding of the commonalities and differences between different civili…
Very quiet old temple, beautiful trees inside, one old tree with only dead vines left is very beautiful, especially like modern art abstract paintings~~ Unfortunately it's going to be repaired for 3 years from next Monday. No one lights incense in the temple, it is now an art museum, when I went there was only a photography exhibition, the other exhibitions have been canceled, unfortunately I kne…	Here was once a specific place for the royal birthday celebration, here was once the place where the Yongle bell rang, here was once the Forbidden City outside the "small Shouning Palace", here witnessed the prosperity and decline of the Qing Dynasty Wanshousi Temple was originally known as the Jusu Temple, built in the Tang Dynasty. Ming Wanli years renamed Wanshousi Temple. Qianlong sixteen yea…	Wanshou Temple was built in the fifth year of the Wanli reign of the Ming Dynasty, and was rebuilt many times by the Kangxi, Qianlong and Guangxu emperors of the Qing Dynasty, and it was a place for royal prayers and birthday celebrations in the Ming and Qing dynasties. During the reign of Emperor Qianlong of the Qing Dynasty, Emperor Gaozong designated the Wanshousi Temple as a place for celebra…	There are always various exhibitions, just bring your ID card and exchange it for a free ticket at the entrance to enter the exhibition, and it's also a good place to take photos and make a pose.	It's been a long time since I've been to an art museum, so I made a reservation a week in advance to see the "Japanese Ukiyo-e and Qing Dynasty Kisaka New Year's Paintings Exhibition". Before, there were only 500 tickets per day, so it was hard to get a reservation, but now it's much easier to get a ticket. You can enter the museum by scanning the health card and using your ID card and reservatio…	The National Art Museum of China (NAMOC) was founded in 1958 and officially opened in 1963 with the name "National Art Museum of China" inscribed by Chairman Mao, making it a national cultural landmark. The main building is an antique loft-style, yellow glazed tile roof, surrounded by corridors and pavilions, with a distinctive national architectural style. Transportation: the museum is located i…	It's okay! Almost all of them are shown, there are three layers and each layer is different from the other.	Three days in advance public reservation! Three days in advance to remember to make a reservation, along with the application code and reservation screenshot in order to successfully enter the museum, masks should also be worn, the recent temporary exhibition hall is the Black Rock shipwreck salvage items, holidays with children to visit and learn is a good choice, but unfortunately, the national…	The ancient Persian civilization originated on the Iranian plateau and took shape around 3000 BC. The Achaemenid dynasty, established in the sixth century B.C., was its heyday. During this period, Persia made great achievements in politics, economy and culture. Art and architecture were unique, and literature flourished, producing beautiful poetry. In the field of science, achievements were made …	A museum that I would like to come back to, the exhibits are not very extensive, but I was pleasantly surprised by the Buddha exhibit on the top floor. Compared to those exhibitions that can easily cost three figures, AURORA is quite cost-effective! Docent is very dedicated, not only has been for the lack of time to explain not too detailed and apologize, but also recommended a lot of books. I he…	I arrived at 5pm on Friday and wandered around on my own for over an hour. On the 6th floor there is an oversized landscape where you can sit and enjoy the view of the Huangpu River. At 7pm there was an event about the origin of Buddhism and the knowledge of Buddha statues, and the night view of the Huangpu River was beautiful.	The fifth time to AURORA Museum card, every time there are foreign bosses customers or friends will always bring them here to visit the Chinese heritage, to appreciate some of China's long history and cultural profundity. The first floor is the Han and Tang Dynasty terracotta figurines, exquisite, especially a group of music figurines, just look at the statue to feel the sound of laughter, the er…	500 Years of Western Painting, an exhibition from the collection of the Fujiyama Museum of Art in Tokyo, is really so worth the special trip! It's so exciting and shocking to see the real paintings from your middle school art textbooks and the painters that are so dear to your heart! Monet Van Gogh, Picasso, Andy Warhol, Gauguin, Sisley, Morandi, Cézanne, Arnaud Cézanne, don't be too surprised...…	Sunday the weather is cold and bone-chilling indoor exhibition is perfect for the public number in advance to reserve a ticket to the door directly into the scanning code is to find a parking lot before looking for half an hour to follow the navigation to the Tsinghua University internal road results do not allow access to suggest that we navigate directly to the parking lot of the Tsinghua Museu…	Come to see the graduation exhibition of Tsinghua Academy of Fine Arts ~ I've been looking forward to it for a long time, and finally caught up with it at the end of the day. In addition to graduation exhibitions of students of various majors, there is also a floor of the exhibition of ancient Chinese cultural relics, and occasionally some of the exhibitions need to buy a separate ticket. Each pi…
2016.11.13 late autumn in Beijing, and did not deliberately plan to go in Cuiwei try to finish the ring, nothing happened to have a bus directly to coincidentally also in the alternative range can not say that it is direct, we also legged a dozen minutes at the door seems to have a security check into the time there happens to be a tour guide to a lot of people to talk about listen to a few sente…	Wanshousi Temple, known as the "small Imperial Palace in western Beijing", finally reopened in mid-September, before the holiday and the National Day holiday is very difficult to appoint it, so it has been delayed until after the holiday or to find a working day to be considered in the public booking success, only to have the opportunity to come over to explore the monuments, enjoy the collection…	About not on the Forbidden City to come here, known as the "small Imperial Palace in western Beijing", to see the exhibition walking children handmade really is a proper half a day + 📍 Address: Beijing Museum of Art (Wanshousi) 🚉 Transportation: Wanshousi 16 C exit, a 5-minute walk that is, or all the way around the 3 ring on the bus! 🚌Car, such as driving, parked in the Guangyuan Building above …	Han Le Ran was born in 1898, very senior, on architecture, painting, multifaceted research, but also a veteran of the Communist Party, revolutionaries. Because of the plane crash died at the age of 49, he was committed to the West, the 120th anniversary of the birth of the exhibition can be seen, once upon a time did not pay attention to this master, Huang Han was also his student.	1: Convenient transportation, do not recommend driving to the surrounding street parking depends on luck, there are fewer parking spaces.2: After seeing the Museum of Fine Arts you can go to the Wuxi Red Building to continue to stroll.3: The recent main exhibition is to the United States to help Zhi, although it is a melodramatic paintings are dominant, but the viewability is not weak, like "pull…	The National Art Museum of China (NAMOC) is a national museum of plastic arts focusing on the collection, research and display of works by modern and contemporary Chinese artists, and in June 1963, Chairman Mao Zedong inscribed the title "National Art Museum of China", which clarified the status of the National Art Museum of China and the nature of the museum. The main building is in the style of…	Winter vacation son's school organized by the Eagle Squad to engage in activities, chose the museum, the environment is very good, there are many exhibits, so that I myself also opened their eyes, the children learned a lot of classroom did not see things, that period of time coincides with the broadcasting of the Mi Yue Chuan, to see a lot of ethnic minority costumes, the venue is very large, th…	I do not know how many times to go on the Bo, this time because of the arrival of the Black Rock Shipwreck Exhibition, made an appointment in advance, I thought that this kind of export goods should be a uniform system, the same plate painted with exotic curves, the results are worthy of the production of the Great Tang Dynasty, the above pattern can be fully realized a thousand years ago the ord…	Egyptian exhibition walking baby essay, to give the baby parents some reference to prepare: bought the National Geographic children's edition of Ancient Egypt, spent two weeks reading a little every day to do the pad. Content for 6 and a half year old children to understand the difficulty, but coupled with the interpretation of the parents is not difficult to digest. The book is really well writt…	Come to Shanghai for so long, often see the AURORA Group, but did not know that there is a museum on the ground floor as a landmark building of the Lujiazui Riverfront have the opportunity to go in to see the 60 yuan a ticket personally think that it is slightly expensive, but the location is right there to go in and take a look at the five floors are museums are really not small inside there are…	Before with a friend to buy a 99 yuan pass valid for one year, thinking to go to two venues on the value of the ticket price, or very cost-effective one day friends proposed to see the exhibition, I would recommend the AURORA private reservation in advance on the public, to the front desk with an ID card number will be able to redeem the ticket to enter the exhibition content: five floors are not…	AURORA Museum has been planting grass for a long time as a private museum 60 yuan price is really not expensive, compared to the free National Museum here less people, more can appreciate, the environment is quiet, the ticket is good to buy, air-conditioning is also very full, the museum service personnel attitude is also good, take pictures of super out of the film on display of the collection m…	I came for the Napoleon portrait to see the real thing.	Early heard that Tsinghua has a very high specification museum, recently had the honor to go to where the card to visit (drive to the friends must pay attention to ⚠️, the epidemic control during the art museum channel closed, the internal parking lot prohibited the use of the recent can only be parked in the Tsinghua Tongfang) museum is recently completed, relying on the Tsinghua Academy of Fine…	Tsinghua University Art Museum is a comprehensive art museum located in Tsinghua Park, Haidian District, Beijing, and is also a national-level museum. The museum has a rich collection of works of art, which mainly involves a variety of categories such as paintings, sculptures, calligraphy, dyeing and weaving, ceramics, furniture, bronzes, and comprehensive works of art. Most of these collections …
Wanshousi Temple is an art museum in Beijing, which collects all kinds of ancient artworks, including some calligraphy works and paintings of the past dynasties, tablets and stickers, letters and notes of celebrities, court weaving and embroidery, official kiln porcelains, ancient furniture, coins and seals of the past dynasties and so on. This art museum requires an admission fee of 20 dollars. …	Very worthy of a visit to the museum! 1. Hall layout has a logical "Wanshou Temple" as the basis, the word for life as the theme can lead to calligraphy and painting and ornaments and other derivatives, from outside to inside three through three, especially suitable for children to learn. 2. infrastructure construction is good hall beautifully furnished, antiquity and modernization of the section…	Every Wednesday there are 200 places free of charge, need to card point to grab an appointment. Transportation: Metro Wanshousi Station, Exit C is, it's very convenient Exhibition highlights: a temple that brings together the treasures of Chinese art, with its rich collections, elaborate exhibits and deep cultural heritage, attracting many art lovers and tourists. The museum treasures all kinds o…	Watching the time and the exhibition, I got up early to see the exhibition. Following the Russian fine collection and another appreciation of the exhibition ~ may be a few months did not come, walked to the back of the museum newly opened coffee shop and small bookstore in the quiet, transparent small house, lush green tree trunks and leaves, elegant. There has always been a small hobby, is to co…	Woodblock prints and ukiyo-e with the same origin, changes, similarities and different techniques of landscape	Convenient transportation, the subway line 8 direct, the museum can not take drinks can not eat, we go when people are not a lot of people, very quiet, there are four floors of the exhibition hall is open, the first floor are paintings, the exhibition hall area is relatively large, the third floor is embroidery, the exhibition of minority embroidery culture, the fourth floor of a small exhibition…	Downtown, convenient transportation, usually into the museum basically do not have to wait in a long line, and free of charge, is the summer cold air sufficiency.	"Shanghai Museum" specially booked this Blackstone shipwreck salvage exhibition, many years have not come to the museum, this time the time is limited only in the second floor and the third floor to see, second floor porcelain, third floor painting and calligraphy, in the long river of time in the understanding of culture and history, or a lot of shocking place. To the Shanghai Museum is recommen…	The Glory of Ancient Persia: Highlights of Iranian Antiquities" opened in People's Square Hall of Shanghai Museum. The exhibition brings together 285 precious artifacts from the National Museum of Iran, Persepolis Museum and other museums, including cuneiform bricks, winged lions, bronze goddess statues, silver bowls with Persian inscriptions, fugu vases, glazed ceramic plates with figure motifs,…	It's a small but fine museum. The location is very good, facing the Huangpu River. A total of six floors, the exhibition hall has five floors, each floor area is not large, the exhibits are not a lot, but almost every thing in the explainer to explain, one kind of slowly look over is also very insightful. I like this kind of place where there are not many people and the environment is good.	Lazy tiger ticket to go do not need to make a reservation after the first floor ticket inspection to the second floor security check and then you can start to visit ah not too many people can slowly stroll from the second floor to the sixth floor, respectively, ceramic figurines, jade, blue and white porcelain, statues of Buddha on the fifth floor can be viewed from the first line of the river vi…	Museums where you can bring water are very user-friendly! If you can't even bring water with you, wouldn't you have to patronize the stores in the museum! So, this point must be praised! Not too many people, the environment is good comfort is naturally good; staff attitude is good, encounter uncontrolled children, parents do not stop, staff will remind, support! The cafe on the fifth floor has re…	Recently, I've been reading Mr. Jiang Xun's History of Western Art, and when I heard that the Fuji Art Museum in Japan would soon be exhibiting at Tsinghua, I purposely took a four-hour high-speed train ride 🚄, a one-hour subway ride, and a half-hour bicycle ride 🚲! Six o'clock in the evening is not a lot of people, from the Renaissance to contemporary art history, a selection of representative p…	The staff at the door of the security check as if they are looking at other people into her home, drinks do not allow to take can understand, but inside a group of schoolchildren lying on the ground sketching with a large cup a little bit of how no one to control? The security check can not be out of it, so bull beer coaxing. Then I took this photo to ask when they said this is not brought in, fr…	1, running to sprout from Qi Baishi to Huang Yongyu exhibition to go is the general exhibition tickets 50 small spit six years old or older is a student ticket 40 usually student tickets are half price ah 2, the main character not to mention there are a lot of famous authentic Zhang Daqian Li Keran Xu Beihong Wu Guanzhong, etc., etc., etc., 3, this exhibition limited flow wave by wave to put peop…
On Wednesday, Museum Day, Wanshou Temple is free. You can enter the temple with your girlfriends by registering your Beijing ID and going through the security check. Wanshousi Temple has the reputation of "the small Imperial Palace in western Beijing", with its deep courtyard and wide buildings, jeweled towers, carved beams and painted buildings. Between the curved rail corridor, the Imperial Mon…	5 years of renovation of the Beijing Museum of Art has just recently resumed opening, known as the "small Forbidden City in western Beijing", it is said to be very difficult to reserve tickets. 1 early morning brush actually have tickets, and resolutely to come. This repaired in the Wanli years of the ancient temple was burned many times in history, most of them are rebuilt, but the structure and…	It was a bit of a long trip for me, but really worth it. The scenery is beautiful, the air is good, the collections are great, and the number of tourists is low, so it's perfect! The temple itself was built in the Ming and Qing dynasties, and the illustrated materials give you an idea of the past and present life of this royal temple. And there are also coin exhibitions, calligraphy and painting …	I went there during winter vacation and saw a very large number of valuable paintings, all from famous people. Each painter has a unique style, look carefully, you will see that the brush strokes are not quite the same. Also caught up with the Tangka exhibition, but we went late, catch to close before seeing the Tangka, scribbled a couple of glances on the way out, it's a pity.	Every year will go to the National Art Museum of China to see the exhibition, this year the epidemic flow restrictions, weekdays booked to see the exhibition, magnificent art paintings can wash the soul, standing in front of a sea-themed works there is a feeling of being deeply brought into the scene. This time there are Su Dongpo's works, everyone's attention is on the famous paintings, but also…	The National Art Museum of China, as a national art hall and an important window for international art exchanges, has been widely noticed and highly evaluated. The following is a comprehensive evaluation of the National Art Museum of China: 1.&nbsp;Cultural Responsibilities and Mission: The National Art Museum of China carries the important cultural responsibilities of promoting excellent traditi…	1: Go to the Shanghai Museum is to go to see the Ru kiln porcelain. The national museum went to a lot of Hunan, Hubei, Beijing, Shanxi, Gansu overall Shanghai Museum gives people the feeling that there is money! As for the exhibits do not have too many famous things and treasures. Belong to the medium level. Many exhibits to see are from Shanxi. Maybe Shanxi really do not have the money to mainta…	Five out of five! Undeniably Netflix museum hit!	Shanghai Museum in mid-May to go, the first two floors are closed to move to the East Hall, here seems cold and quiet ... 3 floor * Chinese calligraphy museum - highly recommended masterpieces of masterpieces are not lacking in their number * Chinese painting museum - highly recommended 1. paintings of the complete sequence of dynasties, on the Museum really deserves to be a strong family 2. Don'…	Located on the first to sixth floors of the Aurora Building, it occupies a prime view of the Huangpu River. Tickets are 60 RMB and the museum closes at 21:00 on Friday nights. There are not many visitors on weekdays. It is recommended to come on Friday night to enjoy the night view of the Bund. Tadao Ando's architectural design specializes in the use of light and shadow effects to express the bea…	Sorting out the photos on my phone, I thought of sharing my feelings about visiting the AURORA Museum. AURORA Museum is located in Lujiazui, especially close to the Huangpu River, but not many people visit, I was a weekend in August to go, there are not a lot of people, can be very casual visit. Museum cafe look out the scenery is particularly beautiful, if the weather is fine, spend some money o…	After the British visa is still early, and teammates across the river to the riverside to eat lunch, the sun happened to be very poisonous that day, especially at noon the sun is only a little bit better than today, so after dinner I directly suggest to go to the museum, Aurora Museum is not just across the street. This is in the AURORA building - an office building, basically no display on the p…	With those beautiful paintings in mind, I came to the desired Tsinghua for the first time. There was a little excitement in my heart as I re-entered the campus. The library, the concert hall, the notices of various performances, and the crowded bicycles by the building all remind me of the university life in the past. I walked past young faces, full of vigor, what a great youth. 500 Years of West…	When I went to Beijing, I went to the Tsinghua University Art Museum and saw the exhibition of Mr. Wu Guanzhong's paintings, and I had so many feelings.	Tsinghua University Museum of Art is located in a special passage outside Tsinghua University, with four floors, very spectacular, about 13 exhibition halls. I was more impressed with the "sprouting: from qi baishi to huang yongyu" "silk embroidery chapter" and "haniwa work: ancient east civilization in the exchange of ceramic art". Inside the collection is relatively large, there is still a brig…
Came over to see the Changsha Kiln Porcelain Exhibition, the exhibits themselves were very enjoyable, mostly from the Tang Dynasty. The exhibition introduction was also very detailed. It's just a shame that the staff at the pavilion opened my eyes considerably. I went just when the lunch time, two staff members in a frenzy to show their lunch and enthusiastically invite each other to taste, so lo…	Wanshousi Temple recently opened, tickets are very sought after, in late September to book the last day of the eleventh ticket, but the morning of the day is not too many people. The general feeling is big, big not like a temple, worthy of the "small Imperial Palace". The building itself is very beautiful, a few open halls retained statues and stupas is also very impressive, in addition to a lot …	Beijing Municipal Museum of Art is located in Wanshousi, the exhibition inside the theme of rich and into a series, the exhibits are also very beautiful, people can marvel at the ingenuity of the ancients, such as one of the Ming and Qing dynasty porcelain exhibition, etc., for the friends who like literature and blogging is very attractive, and every Wednesday the first 200 free of charge, with …	The National Art Museum of China is free, and then you can make a reservation online a day in advance, the overall people are not many. This time to go just in time for the Hui painting and Zisha pots exhibition, although the art attainment is limited, do not quite understand, but simply appreciate or can. These paintings are very fine, very much the flavor of the times. Can be worth a look!!! No…	Tickets booked a week in advance is really quite difficult .... The sessions are divided into morning and afternoon, you need to register at the National Art Museum of China and then make a reservation, 💰 free of charge this time to see the main Japanese ukiyo-e paintings China's early paintings of a period of time on Japan's cultural impact on the chain of influence to Monet Manet Van Gogh's Imp…	Dehua porcelain kiln in the Tang and Song Dynasty, flourished in the Yuan and Ming Dynasty, the name in the present, to white. For thousands of years, elegant and clear, dust-free Dehua white porcelain, although simple and elegant and the world can not compete with the beauty. At present, the National Art Museum of China is being held in Dehua white porcelain exhibition on the theme of virtue in …	There are a lot of exhibits, a lot of ancient understanding, nice to see!	The second time to go to the Shanghai Museum, the first time to go or when studying. The first time I went was when I was a student. The knowledge in the museum is really great, and it's good to take the kids with you.	Recently, there are 2 special exhibition on the blog, longing for a long time "Zhang Zongxian donated filigree enamel ware exhibition" began as early as the end of April, has been over the audience fresh energy, can finally clean view exhibition. Copper enamel is actually cloisonné, belonging to the palace culture, more than 600 years ago, is one of China's famous special crafts. Thought of in Be…	Several floors, nice exhibits ~ worth seeing! I especially like the Buddha statues here! It's one of the few in the museum.	The design of the building is very unique, and there are many kinds of exhibits. Compared with the previous Guanfu, the humanized consideration and the knowledge behind the exhibits are more thoughtful than Guanfu's. The only drawback is that all the introductions are in traditional Chinese, which is very difficult for children to understand. The downside is that all the introductions are in trad…	It's very worthwhile to take a look, the exhibits are arranged with great care, and the background color scheme is elegant, unlike other exhibition halls in China. The design of the concrete inside the pavilion is by Tadao Ando! It's a great feeling to see the exhibits across the hall! The lounge chairs have a unique shape and design, and the corners are rounded to prevent people from bumping int…	Looked at everyone's recent reviews are 500 years of Western special exhibition, our teacher recommended that we go to see, really shocking, really see the paintings in the scene and their own works in the picture is not the same. We are students will be cheaper 10 dollars, inside with a tour of the explanation, I dabbled in listening to a few paintings, understand a lot of the atmosphere and wor…	Tsinghua University Museum of Art Transportation: the place is very good to find, out of the subway exit walk about five minutes to get there. This exhibition to the end of March next year before the end of it, the ticket price of 20 yuan, to be booked in advance on the Internet, after arriving with an ID card to buy tickets. Exhibition content: a Japanese artist, writing calligraphy, is said to …	The exhibition is good, but there are too many people too much, the study tour clusters filled the whole not just the exhibition hall and corridor stairs, chasing, noise, fighting, summer normal. Here you can fully realize the significance of school trips? And children get money is too easy to earn by the way to avoid a mine, count on this cultivation, not as good as at home to brush the exercise…
Often passed by before, today for the first time to go in to visit, the ticket twenty dollars, in the vicinity of Zizhuqiao, not very conspicuous, not good parking. Is the royal printing of Buddhist scriptures, because it is the royal land, the building is more atmospheric than the general temple, many large trees, serene and solemn, now Wanshousi Temple is also the Beijing Museum of Art, Changsh…	Very favorite place, royal temple cum palace, looking forward to it for a long time, just opened less than a month, very well restored.	Wanshousi Pier across the child before really have not come even distinguish Wanshousi and Wanshou Road 。。。。 Royal too playful after the autumn a little high and cool to follow the experts to listen to the story or very happy ૮ (˶ᵔᵕᵔ˶) ა from time to time there will be a number of collections of exhibitions several courtyards with different themes of exhibitions from time to time to change and th…	I was recommended by a friend to visit the National Art Museum of China. His location is not too far from the back door of the Forbidden City, walking probably not ten minutes to walk to. Originally booked a visit on the Internet, the results came to find that there are not many people, not very big inside the museum, the exhibition is quite rich, but the infrastructure is equipped with a feeling…	Public reservation in advance, ID card health code access ~ go not too coincidental, in addition to the fifth floor of a hall other than in the exhibition. Coincidentally, the exhibition is ukiyo-e and woodblock prints ukiyo-e three masters of the works are on display, but there is no Kanagawa Chironori and other particularly familiar with the public works in the existing exhibitions can also be …	At first sight at first surprised happy long time also thumping 3700 years of porcelain history achievements of Dehua this piece of treasure land unimaginable, where the thin as a cicada's wing of the white gauze, a fine hair, pure and flawless paper is made of white porcelain, here to see the Dehua white porcelain of the superb technology, exquisite works, with a glimpse, stunning four, amazing …	Look at the picture this is the Porcelain Museum exhibits are simply a collection of ancient Chinese craftsmanship and people's wisdom is well worth a look is a must-see travel to Shanghai, the whole museum to visit the free museum when you want to put the phone into the bag camera out of the security check into the museum due to the limited time to visit did not buy tourguide, if there is enough…	Shanghai Museum is always no shortage of crowds seems to go many times are overcrowded venue is very large exhibition a lot but before they did not think of renting a guide guide like big brother as relatively clumsy price can be twenty dollars hope when the people can be a little less to see more relaxed a little seldom encountered manual explanation do not know how to allocate to the	"The Glory of Ancient Persia - The Essence of Iranian Cultural Relics Exhibition" features more than 270 pieces of exquisite cultural relics, including architecture, sculpture, coins, ceramics, glass, metal, calligraphy, paintings, fabrics and other categories. Many Iranian cultural relics still influence today's aesthetics, and many of them have various Chinese elements, witnessing the historica…	AURORA Museum in Fucheng Road, convenient transportation, the subway and a number of bus lines can be reached, near the Riverside Avenue, visit the window can be seen on the Bund scenery, the exhibition hall environment is very good, not many people, very quiet, different exhibits are displayed in different exhibition halls, according to the floor divisions, the exhibits will be below the notes, …	I was lucky enough to be invited to visit the AURORA Museum on the banks of the Huangpu River in Lujiazui, the first private art museum in the Lujiazui area of Shanghai, with a collection of Buddhist statues, jades, ceramics, and blue and white porcelain as the main focus, divided into permanent exhibitions and special exhibitions of the two parts of the display, although the collection is not mu…	A private museum overall very design sense and floor-to-ceiling windows can see the view of the Bund Pavilion space is still relatively large usually there will be some charges or free activities can participate in small and large friends can participate in the slip children to increase knowledge good place to go there are volunteers to explain the time you can follow the talk is very detailed a …	Taking advantage of the duty transfer to see the 500 years of Western painting, usually not many people basically not much queuing. Special exhibition 60 dollars, see more people. The rest of the exhibition to see very few people. Western painting special exhibition are fine, do not know art looks very good. Some exhibits are not allowed to take photos, and there are detailed descriptions of each…	Come N times last time to see Wu Guanzhong teacher's centennial painting exhibition this time is to run to the Western illustrator works exhibition to Tsinghua Museum of Art exhibition year-round have online booking a site to buy tickets can be very convenient and are not expensive this time two big and one small 55 inside all the exhibitions can be watched are also very high quality there are fu…	Attracted by the exhibition "From Qi Baishi to Huang Yongyu", the overall level of curation is very online with the theme of animals linking the modern and contemporary everyone saw the "Yellow Lanterns and Ten Children" "the more people I know, the more I like dogs" by the old man's childishness and sense of rituals lovely to the other paintings are also very good outside the door of the green g…
Yesterday was Wednesday and many museums in Beijing are free. So, I asked a friend to go to the Wanshousi Temple, also known as the Beijing Art Museum. There weren't many people there, and it was about eleven o'clock at noon when I arrived. I know this place has a lot of tour groups, but I didn't see a lot of people. Instead, there were elementary school students coming over for a practice visit.…	Chat a few words home near this temple ~ Wanshou Temple remember the last time I came here or elementary school, when the school drum and bugle corps activities, now refurbished out of the backyard plaza, stormy soil Yang long newly brushed sneakers are all soil ... after five or six years of remodeling is completed to make an appointment for almost a month before the line ~ and later found to th…	Passing by Manjusri Temple every day, when it was just a stop on the bus for me. Today, I happened to pass by, already rested, surprise visit. Once in the door, overhead is the mural "Hundred bats through the clouds", each red bat has a different shape. Ancient people are good at using harmonies, bat is blessing, red bat is Hongfu, red bats flying in the clouds, that is, Hongfu Qi Tian. This temp…	Stayed in a nearby hotel, just in time for the same period more than one exhibition. When I went there was not much time, I only saw the artifacts of the tea set, the exhibits covered a wide range, and there are really quite a lot of very rare content.	A must-see every time you go to Beijing. Feeling surrounded by art. I also met an enthusiastic citizen who explained Qi Baishi's paintings to me, which felt great!	One year after Huang Yongyu's death, more than a hundred "new works" of the old boy made a shocking debut in the exhibition, with a total of nearly 160 pieces created in his later years, and the artist's creative vitality and artistic pursuit after the age of 90 could be deeply appreciated. Many people at the scene were smiling, and there were a lot of elderly people stopping one by one to sip te…	Located in People's Square, the museum is very easy to get to and is free to everyone, with a controlled number of people each day. The door is open from 10:00 in the morning to 5:00 in the afternoon. You have to go through a strict security check at the entrance, which feels the same as the security check inside the airport, and you have to take a sip of the water you brought with you on the spo…	There are really so many exhibits in the collection of the Shanghai Museum that it would take way too much time to read the stories behind these oldies one by one. Let's pick the important ones and say that the online suggested playing time is 3 hours, but this may just be the time needed to walk around the museum. My deepest impression is that the Shanghai Museum's security check is really stric…	Concerned about the information on the public number, the first time to book the first day, now enter the museum in addition to the reservation code, but also need an ID card! This time there are two pro-exhibition, the second floor of the Iranian cultural relics exhibition, gathered nearly ten museum treasures, after four or five thousand years of time! Can really be described as a feast, did no…	National Museum Day free admission, the usual ticket price of 60 yuan. Have been passing by, is also considered a folk scale is relatively good museum. But I can't say that there are any particularly good exhibits, or the treasure of the museum, basically are some of the folk products, including pottery are also some of the level of folk, almost did not see the royal things. The beasts at the ent…	The Aurora Museum belongs to the second brush, because I like its architecture: very imposing and beautiful, both exterior and interior! The collection is also very rich, the second floor is a pottery figurine, the third floor is a jade pendant, the fourth floor is a blue and white porcelain, the uppermost floor is a statue of Buddha, before visiting the AURORA Museum we first added the public nu…	A happy life requires constant expansion and learning to become more fulfilled and have fun. Therefore, visiting museums in different cities has become the best way to fulfill this preference. On this trip to Shanghai, I left one of the important stops to the AURORA Museum. Although the sun was blazing in Shanghai recently, my interest in exploring the museum never diminished. Perhaps there is so…	From the subway line 15 terminal exit c, walk a few minutes to reach the Tsinghua East Third Gate, the museum is near this gate. Tickets to see the special exhibition of Western paintings are 60, well worth seeing.	If you don't have a Tsinghua pass, you can enter through the small door on the east side of the museum, it's not easy to find, you can ask the security guards at the entrance of Tsinghua Garden.	Tsinghua Museum, as one of the largest museums among universities in China, its excellence lies not only in its magnificent architecture and vast exhibition space, but also in its profound cultural heritage and rich collections. First of all, the richness of Tsinghua Museum's collections is marvelous. It has a collection of more than 13,000 components of precious cultural relics in six categories…
Loved it, quiet and secluded little temple with lots of trees and few people.	Beijing Museum of Art is located in the middle of the West Third Ring Road, Zizhu Bridge, a group of ancient architectural complexes, Wanshousi Temple, was built in the Ming Dynasty Wanli five years, is a royal temple, through the Kangxi, Qianlong, Guangxu Emperor several large-scale renovation, the formation of a set of temples, palaces, gardens for the integration of the East and West of the th…	Subway Line 16 C out, according to the logo to go, very close to arrive, in advance in the Wanshousi Beijing Museum of Art booked Wednesday before the 200 free tickets 🎫, brush code to enter, 10:00 a.m. and 2:00 p.m. there are volunteers to explain the explanation of more than an hour, very professional, can feel the love of history volunteers 🫶, Wanshousi cultural relics There are many elements …	I feel that the building is rather old and the internal structure is rather dizzy 🌀 The content of the display is more ink paintings and other content is less Overall, I feel that it is average 💢	Again to card, this time the goal is: exotic with painting - collection of Japanese ukiyo-e and Qing dynasty woodblock prints exhibition before it is also to see the public number push to know on the new, want to come to card partners must remember to make an appointment in advance, at noon for a period of time is sterilized, so be sure to pay attention to their own time to make an appointment! T…	The National Art Museum of China is a temple of art. Its architecture is unique in national style, with a large roof of yellow glazed tiles and spectacular corridors and pavilions. The exhibitions in the museum are rich and varied, covering masterpieces of many art masters and all kinds of thematic exhibitions, which make people forget to come back. It is easily accessible, free of charge and eas…	The museum building itself and the inner layout of the various pavilions are very good, that day was passing through the door to see no one lined up, go in and hastily walk through, did not look carefully, shame! Next time I go again must be good but. And to change a pair of lightweight shoes, that day wore a pair of high heels, feeling walking sound noisy to other ornamental tourists and the who…	I've been to Shanghai many times, but I've never been to the Shanghai Museum. However, you need to make a reservation in advance, and once when you wanted to come, you found that you couldn't make an appointment at all. This time I suddenly saw enough places, so I came to take a look. The whole building is divided into four floors. There are a lot of famous jade bronzes and some famous donations,…	"The Top of the Pyramid - Ancient Egyptian Civilization Exhibition" was unveiled today at the People's Square Pavilion of the Shanghai Museum and officially opened to the public. By God's blessing, extraordinary hand speed, fortunate to grab this is called the world's largest, Asia's highest level of exhibition of the first show tickets, can not help but let a person can not help but be happy. St…	Museum Day to AURORA to see the baby is also a private museum feel from the number of exhibits and the meticulous degree of exhibition are better than the Guanfu Museum of jade pottery are also worth a look only from the museum collection of Yuan dynasty blue and white dish to say Qing Yongzheng blue and red color waves and clouds and dragons dish Qing Yongzheng Qing dynasty blue and white should…	The venue is divided into 4 regular theme pavilions, terracotta, blue and white, jade, Buddha, and a special exhibition area next to the café on the 5th floor. Generally speaking, I like the Terracotta Museum and the Buddha Museum, Terracotta Museum through the line, clothing, housing, entertainment, four themes show different terracotta, which has a storyteller super cute, love ~ Buddha Museum i…	There should be a lot of people only in the Bund's point of view to see the AURORA Museum (shiny conspicuous package that building is), and really go to the museum to visit the interior of the people do not think so many. -Before buying a similar to the Shanghai attractions venues joint ticket, just AURORA Museum, and a small friend to visit. In fact, the visit is secondary, my partner also has a…	500 Years of Western Painting, Tokyo Fuji Art Museum was established in 1983, the time when Japanese people were buying all over the world, so the collection itself is of high value and the exhibition is very sincere and chronologically covers almost all the typical works of each period of the important schools of art with a high sense of enjoyment, very much like the cherubs of Venus, the Rococo…	Children's art extracurricular class teacher organization to see the exhibition 15 line ride to the last stop Tsinghua East Road West Exit C out of the Tsinghua University Museum of Art building now need to make a reservation in advance in the public number to enter the door to see the ID card to buy tickets for adults 20 children 15 to enter the museum is not allowed to bring food inside the caf…	Overall it's still very good and can be worth coming to see, especially now that this exhibition is of Qi Baishi and Huang Yongyu. Both are very outstanding masters. Especially this exhibition puts the same things they both painted together to make a comparison, such as painting birds together, such as painting animals together. You will find two completely different styles, which is very interes…
I went there in the morning, many tour groups, over 60 years old free tickets, exhibits are greatly less, the scenery description board is not detailed enough, should be more fully utilized.	Read the reviews in advance thinking about the door to buy a punch card book, you can guide the child to visit the process constantly punch card. The result was not expected to be bought directly after a one-time cover there, and there is no introduction, especially the situation. Although 16 dollars is very affordable, but still hope that you can be more attentive, so that cultural creativity to…	Go through the notes, photos to see the Wanshou Temple picture sent to the rice circle child ...... right as their own tour once again.March 11, is the last day of nine nine. This means: nine nine end, spring has returned! Nine nine, that is, "counting nine". North and South Dynasty, "Jing Chu chronicle" wrote: "the common winter solstice and nine nine eighty-one, for the end of the cold. Early s…	First time I have walked into such a high class art museum, the interior was great and the receptionist was very friendly. Must give great praise!	This time, I came to the museum specifically to see the ukiyo-e, but now it is still the continuation of the requirements of the epidemic in advance, and at the entrance I also saw some people who wanted to enter without a reservation were directly persuaded to leave. If you don't know anything about the exhibitions, there is an information desk on the right hand side of the main building of the …	Since 1998, during my childhood, my father often took me to the National Art Museum of China to visit various art exhibitions. Back then, there was an admission fee, which also created a unique way of appreciation in the vast world of art and painting. The recent exhibition at the National Art Museum of China was the Belarusian Contemporary Art Exhibition on the Silk Road. With great interest and…	One of the favorite museums than the Three Gorges Museum in Chongqing is much better location in the People's Square traffic is quite convenient sometimes go to Shanghai on business at least half a day to arrange to soak in the inside in fact, the first time to go to the university in Fudan exchanges from Yangpu took a long time to come to the car at once was impressed by the subsequent repeated …	Taking advantage of the holiday to take small children to hit the museum, just came across the Black Market shipwreck treasures out of the water exhibition. Because of the epidemic, you need to pay attention to the public number to make a reservation in advance, and show the reservation code or ID card on the spot to enter. You need to know that you need to wear a mask inside the museum and no fo…	I suddenly wanted to come. Fear of good exhibits are shipped over to Egypt nothing to see. Later found that the worry is not necessary, good things people are hiding it, Tutankhamen deliberately gave a hall, the results of what exhibits are not. There are too many people, the beginning of the desperate to go in, exhibits and I was walled off from the gap between the gap, the guide machine each ha…	I've been here before to listen to lectures but couldn't visit in time, so this time I came by museum. From the environment to the exhibits to the service, I can't say enough, high class! A lot of people came here with their cameras on their backs, and I heard that they would select photographs. It is too many people, said 10:30 guided tours, did not see ah, that is to say, I was sent directly up…	This museum is tucked away next to the Aurora Building in Lujiazui, about a 10-15 minute walk from the Lujiazui subway station on line 2. Very few people go there early in the morning on weekdays. Exhibits from the 2nd floor to the 6th floor, respectively, terracotta theme, jade products, blue and white porcelain, jade products research area, large sculpture. Personally feel that in addition to t…	# Treasure niche museums # Magic City Museum Shanghai, the only two, Lujiazui, the first private museum, attributed to the AURORA Group founder Chen Yongtai, Yuan Huihua couple (Taiwan, China) in October 2013 officially opened, the museum area a total of 6 floors, an area of more than 6300 square feet. 📌Located in: Pudong New Area Road Lujiazui Financial Center - AURORA Museum (AURORA Building, 2…	Tsing Mei|500 Years of Western Painting Across the Oceans [Exhibition] 500 Years of Western Painting Time: 10.23-12.23 Venue: Tsinghua University Museum of Art, First Floor Exhibits from the Fuji Art Museum in Tokyo, from the Renaissance to Post-Impressionism to the wave of Post-Modernism, and thus sketching out a complete historical picture of Western art from the 16th to the 20th century. Belli…	On the Tsinghua campus, reservations are available. There's an east gate that's closer but you can't park. How can I describe it after the visit? Exquisite! There are 4 permanent exhibition halls and another 4-5 temporary exhibitions. 4 floors, a very high staircase at the entrance, it feels like you can't climb up, but from the top to the bottom of the tour found that each floor of the staircase…	Tickets are 50 a piece. (Excluding some special exhibitions.) Just buy them on the day of the public. Recently, there are fewer people, the better exhibition is "from qi baishi to huang yongyu". The whole exhibition is arranged very characteristic. The introduction is also very detailed. The lighting and sound installations are paired with different themes to show, worth a closer look. However, t…
The temple is large and has a royal look, but many areas are not open. Lots of rain recently and the rooms smelled musty. There are many tour groups. A small temple to the east of the temple is in a state of disrepair. It is labeled as the Beijing Art Museum, but there are few treasures inside, which is a bit of a shame for such a big name. The exhibition hall was not open when we went there. The…	Tickets are not easy to grab, only for young people (18-59 years old). I see the grandparents can enter without any problem, under the pretense that you can also enter, there are also inserted into the queue ...... morning to enter a door, depressed a little. You can rent an interpreter, or you can scan the QR code on site to listen to Wang Gang's explanation. The two explanations overlap not muc…	Known as the Little Forbidden City in western Beijing, this place is located within the Third Ring Road, one step at a time, with a strong artistic flavor. The Beijing Art Museum, a collection of temples, royal gardens, and royal palaces, is a niche gem shaped like the Forbidden City, hidden away in the corners of the bustling city. It is located in the Wanshou Temple, an ancient temple of the Mi…	The National Art Museum of China (NAMOC), located on Wusi Street in Dongcheng District, Beijing, was founded in 1958 as the only national museum of plastic arts in China, and was officially opened in June 1963 with the inscription "National Art Museum of China" by Chairman Mao Zedong, which is a national cultural landmark after the founding of the People's Republic of China. The main building is …	The exhibition that interested me the most this time was the content of "Japanese Ukiyo-e", the details of each sentence were great, super for people with kids and those interested in ethnic painting style to hit! It's really superb. There are four floors of exhibition halls in total, and Ukiyo-e is on 5F, so you need to make a reservation in advance and bring your ID only.	Been to a few times to see the exhibition, really is particularly good. Especially on weekdays, fewer people do not have to queue, the subway out is, the transportation is convenient. The exhibition is high-end and tasteful, the best choice for relaxation. Remember in July to see the master Huang Yongyu's works exhibition, through the decades of time, pottery in the sea of ideas of the master, an…	Very good museum, 4 floors, each pavilion has its own characteristics, due to time constraints, hastily observe a bit, regret wood to savor, although not open to the door, but visit the line has been a long line, visible her charm, really really is very perfect, visit with an electronic tour guide, the price is also very conscientious, pay the rent can be, it's very convenient, this time did not …	Transportation: Bus 🚌 to Pu'an Road down 5 minutes to the south gate, a little intimidated by the booked still inside and outside, but the order is very good. Need to provide a reservation code + with mask + green code + ID card. Exhibition content: the first floor only opened the bronze museum, the second straddle and the third floor is open, black stone museum is more interesting, in the first …	Egyptian exhibition is divided into three sections, each section of an exhibition hall, "Tutankhamun's era" exhibition hall door is more hidden, next to the Pudong Development Bank self-service ATM, don't miss to see it ~ interested in cultural relics ready for dry food, all seriously look at the end of each exhibit at least half a day. The Egyptian exhibition is surrounded by a large number of c…	[Coordinates] By the Huangpu River, next to Zhengda Plaza, the only golden building is the one...it's still relatively easy to find. [Experience] AURORA as a private museum, opened in the Lujiazui financial center land, show is not financial figures but human history, in the surrounding fast-paced injected a breath of quiet, unlike those fast-changing stock funds, these collections are still thou…	The museum is located in the AURORA building in Lujiazui, the first floor of the ticket inspection to the second floor security check and then you can open the tour of the second floor of the ancient terracotta figurines, three floors of the jades of the past dynasties, the fourth floor of the celadon ceramics will be thought of the antique bureau in the Bureau of the search for porcelain to iden…	A friend recommended the lecture "Tang Style Song Rhythm" Hundred Flowers Steam and Fragrance Friday morning after work to the neighborhood around a bit; the teacher from the Song dynasty of incense, (although I know very little) through the interpretation of the Song dynasty incense the overall development of the incense, the literati of the incense spectrum and artifacts, the introduction of th…	Well, well, well, go sometime and enjoy the world's most famous paintings, and come back when there's a new exhibition.	Tsinghua University Art Museum! ͏ permanent exhibitors have tools, ceramics, embroidery, painting and calligraphy, content solid material there! The permanent exhibition has the bells of Yingtung - Inoue has made a product review of a very niche product exhibition. It is not a work that the general public can appreciate and realize, but it needs to be explained to them. Understand the point, put …	Tsinghua University Museum of Art, the venue is very large, at the same time to accommodate several exhibitions, spent a day to see four exhibitions, full of harvest, spiritual satisfaction! Very much like Wang Guangyi back to where the draft exhibition, see the artist's social responsibility to bear, very touched ~ qi baishi paintings in person is still very shocking, generalization ability firs…
Very nice and quiet environment just caught the pottery exhibition.。。。。。。	During the eleventh period with the family to go here to play cards, because it is the first 200 people, so did not ask for admission money, this attraction must be early to go, otherwise too many tourists, Wanshousi Temple was established in the Ming Dynasty, Qianlong period of restoration, feel inside really is a very good restoration, especially the color painting and the ceiling, responding t…	How many people like me, how many times I passed by but never come in, a temple without incense no rituals to come, give people a sense of mystery. Wanshousi transportation is very convenient door is the subway station, was built in the Ming Dynasty Wanli years, the Qing Dynasty for the renovation, the ancient is indeed a temple, but the evolution of time, and now as a Beijing Museum is open to t…	ID card can be checked to enter directly, no need to change the ticket. One, three and five floors can be visited. The first floor exhibits are more mixed, everything, interesting, and the most people. The third floor is the calligraphy exhibition of teachers and students of the Central University of Fine Arts, almost no one, probably like me, can not read. The third floor is Mr. Lv Shoukun's per…	The exhibition will also originate from the Ming Dynasty book prints, with a deep historical origin and similar production process of the two art forms of ukiyo-e and woodblock prints are displayed at the same time, respectively, in the social function, artistic tradition and each has its own artistic style and national characteristics. More than 100 exhibits selected from the collection of the N…	All human beings are romantic, and art never ends There are always people who run for life, stay for art, and stop for paintings. Qing Dynasty Costume Weaving and Embroidery Costume Color Exhibition 🩷 Chinese Traditional High Definition Costume 🩷 Figure 8 Qianlong Ying Fei Bahrain's Auspicious Clothes 🩷 Figure 9 Pure Noble Consort Su's Auspicious Clothes 🩷 Walking in the National Art Museum of Ch…	Free but high-quality exhibition halls and exhibitions are very popular with foreigners, and I feel like I've gained a lot of insights since I was a child when I went there after years and years of visiting the exhibition halls, so I recommend it to both children and adults.	Visiting the Modernist Oil Paintings exhibition on November 10, 2018 at the Shanghai Museum. The last person in the fifth photo is myself (i.e. the first photo now). I feel that there is no need to remove the photo because it is officially organized by the Shanghai Museum and there is no unhealthy content at all, so I feel very confused and puzzled!	Shanghai Museum of Egyptian exhibition of the hot, we have seen on the Internet, in fact, if the summer vacation file did not snatch the Egyptian special exhibition ticket is okay, online can first look at some of the gold explanation, do your homework, there is no need to people from the crowd, staggered visit will be more 好🏻 because this exhibition will be on display for a year. We are in Egypt…	Today is the World Museum Day, AURORA Museum free, 10:45 in the morning into the museum, 12:45 out of the museum, the exhibition hall atmosphere, 1-5 layers of a lot of things, 3.4 floors of the exhibits are wonderful, 5 floors of the exhibits are very unique, thanks to the museum to save so much history of Kui Treasure, appreciate appreciate, I do not know too much about cultural relics, it is r…	AURORA Museum in Shanghai Pudong AURORA building inside, this museum feels like a private museum, museum tickets 60 yuan, but I think a little bit not worth it, because the number of exhibits inside is not particularly large, a total of 6 floors, but the actual visit from the 2nd floor, the first floor is ticketed, the type of exhibits are porcelain, ornaments, statues and so on, the museum's env…	Today and sisters about Lujiazui shopping day, after lunch almost 14:00, thought to find an indoor place to stroll, look at the reviews to the Aurora Museum, a layer by layer to stroll up although there are not many people, but visitors are still very serious about looking at all the exhibits, the little red book also see a lot of photographs are very out of the film hahaha, so we followed the tr…	In the well-known colleges and universities have their own museum of the season, Tsinghua finally also in 2 years ago to establish their own museum, due to the new building, and is not poor Tsinghua, so very grand, the shortcomings are to charge 20 yuan ticket, but this is good, to avoid a lot of water to dilly-dally power of the idle people, the museum area is very large, permanent exhibition ha…	Bring your kids to the Tsinghua Art Museum in the snow to see the exhibition. Tsinghua Art Museum often reports some very special exhibitions, this time it was for the exhibition of Western illustrators' paintings by Children's Thoughts. There were a lot of ironic paintings on display, and each one was worth thinking about. In addition to this exhibition and Wu Guanzhong's photography exhibition,…	Tuan (tuan) Haniwa (zhi) work is an unexpected surprise, originally to see the "Meng Sheng", before the National Art Museum of China Huang's new works of the old exhibition did not get to the appointment, specially rushed to Tsinghua Art Museum to make up for, but compared to the "Yongyu 100", the feeling of the two exhibitions of the exhibits overlap is not high, to make up for the real, may onl…
Too much garbage. Wanshousi Pier here the ticket office personnel are very informal work are not served, like a private contractor, poor quality, randomly open mouth scolding tourists. Smoking while working. Affect the day trip. The whole Beijing impression is not good. Originally always felt that Beijing is the capital after all, each restaurant service attitude is very good, now a rat shit bad …	Wanshousi is now the Beijing art museum, after restoration, just opened, weekdays to go, there are a lot of people, in the subway line 10 next to the Wanshousi station, the traffic is convenient, the inside is clean and tidy, there is the royal calligraphy and painting exhibition of the qing dynasty, furniture, woofing exhibition, buddhist statue exhibition, quite interesting. From the online boo…	⛰️ refrigerator stickers Wanshou Temple entrance to the right hand side of a "Wanshou Post Office", the right hand side can be stamped. Was deeply attracted by the refrigerator stickers, a "nine dragons spitting water algae well" refrigerator stickers, a "Jade Hall" refrigerator stickers, too good-looking, algae well can be rotated, Jade Hall is a magnolia flower and a cat, you can turn the page,…	It's fun. The pottery sculptures and Wu Wei's oil paintings are pretty good.	In the National Art Museum of China to see the exhibition "exotic same painting", we often look at history, but it is difficult to come up with a point in time to look horizontally, different places found, popular, experienced things. With the eye of side-by-side comparison, one can find that many things with very different forms of expression are actually one in origin, as is the case with ukiyo…	Checklist listed on the August must hit the painting exhibition. Just in time to catch the Chinese and American in doing young painters nomination exhibition, not vain. end by early September, it is recommended to see as soon as possible. I like the Chinese ink landscape painting, far-reaching mood, the real scene jumped on the paper, spread in front of me; the rest is the realism style, acupunct…	During the New Year free to go to the good-looking oh! Although they can not read the collection haha	Finally came to the Shanghai Museum ~ July and August when passing by without prior reservation is not able to enter ... ... to the September students started school on weekends a lot of spare tickets ~ Figure of three exhibits are quite interesting, interested partners quickly come to see it! Recently, there are two special exhibitions, the treasure record of the wind - Black Stone shipwreck tre…	Thanks to the invitation of the Shanghai Museum to visit the "top of the pyramids", the development of ancient Egyptian civilization. We arrived at about 2:30 p.m. on Thursday, and entered through the south gate of the museum, where we had to go through a security check first 🛂, and we rented AR glasses 👓, so we could listen to the introduction in detail. The exhibition has 492 groups of 788 piec…	If you can, it is better to borrow the intelligent guide, ordinary not intelligent resources, the introduction can not see only listen, the rental cost is surprisingly the same? The cost of rental is the same? It takes two hours to listen to all the explanations with the ordinary guide.	Private museum, not too many exhibits. I went there for the great view of the Pu River, but it was actually okay. There are only five floors of exhibits, one floor at a time, and we walked around for three and a half hours without renting an audio guide. It's not bad, but it's a clean and simple style, and the introduction is not too detailed, so I recommend asking for an audio guide when you're …	The AURORA Museum opened in Taipei in 2003, set up a branch in Shanghai in 2005, and completed its current exhibition space in 2012, and on October 20, 2013, officially opened its doors. Exhibition Halls and Collections: Located in the Lujiazui financial district of Pudong, the Shanghai AURORA Museum's building was designed by Japanese architect Tadao Ando. The museum's collection focuses on anci…	A friend came over and took her to a painting show. It was only for an hour, and it passed by in a hurry. But I was still deeply moved by Picasso, Chagall, Turner, Monet and other masters. Western landscapes bring me the most feelings, sometimes I wish life was as sincere, enthusiastic, relaxed and soft. I will go there again in the near future.	Every year as long as there is an opportunity to take the baby out to see a variety of illustration exhibitions, I always think that more insight is always good, more walks, more to see, invariably the child will learn a lot of things. Epidemic delayed nearly a year, this is not a show to hurry to pull the baby out to see, while the baby is not yet in elementary school, skipped a half-day class o…	It is worth coming to visit the museum, although you need to buy tickets 50 yuan, but still very much appreciate the value of art, now in the summer, people are not generally more, this time did not catch the graduation exhibition, can only look at the later opportunity, the museum a total of four floors, two or three no exhibitions, you can visit the next four floors benefited from the introduct…
Inside the staff selling peace sign attitude is very bad, do not buy on the face. The entire temple is open to a very small area, follow the narrator a circle of ten minutes	It's open! It's open! After years of restoration, Wanshousi Temple is finally open to the public. Reserve in advance at the public number, free for kids and seniors, 20 yuan for adults. It's worth it! There are several courtyards, the gate hall, Daxiongbao Hall, bell tower and drum tower, pines and cypresses, red walls and green trees, very gorgeous, majestic. Spring again should be blooming flow…	Exhibition content: the main line does not have three or four large stores, you can see the Ming and Qing dynasties of the Buddha and some landscape paintings Jishou cultural relics exhibition on both sides of the coin and some of the exhibition content of the restoration of the ancient buildings overall is still very good, the environment lush, very atmospheric sense of transportation: very conv…	National Art Museum of China, the first time into this temple of art, but see the environment is beautiful, elegant and atmospheric coexist, yesterday morning to go, because it is Sunday, slightly more tourists, but very orderly, whether it is the attendants, security checkers and staff, etc., are very serious, enthusiastic museum is being held in the works of Yu Youren exhibition, which attracte…	All the exhibitions are on the theme of poverty alleviation ...... can there be a purely aesthetic exhibition ducks	Every time I come to the museum to see an exhibition, I am not disappointed, but also a little surprise. This time is more special is Belarusian modern art, mainly oil paintings, some oil paintings are rich in color, but very much like Chinese ink composition and expression, and overlooking the panoramic perspective and Chinese painting, quite interesting. See Feng Zikai's this cow is really pain…	The kids loved it, it just felt cluttered, and it would be nice to have the direction of the flow of people and the addition of the necessary signage properly addressed.	The new exhibition at the Shanghai Museum, "Treasures from the Black Stone Shipwreck: Treasures from the Black Stone Shipwreck" (nearly 60,000 pieces of trade ceramics, including Changsha Kiln colored porcelain, Yueyao celadon, northern white porcelain, and Guangdong celadon, as well as a selection of gold and silver wares), in order of the photographs, is as follows: 1,Changsha Kiln Bowl Series,…	The second day of the Egyptian exhibition, crowded, but fortunately the air conditioning is sufficient. Exhibition overall good, the aesthetics of ancient Egypt is still very beautiful. However, this exhibition lasts for a year, there is no hurry to have to come now strongly recommended to bring their own water, no cheap mineral water for sale inside, only 20 dollars a bottle of Evian. ID card th…	I had a great experience with both the senior and the young interpreter! From the "material shape pattern" to the origin and meaning of a very comprehensive introduction fascinating, the children next to the beginning of impatience to the end of the reluctance to go, leading people to the door can be seen as very important can be said to be AURORA's fare to bear. Collections seem not to be able t…	After watching the Guanfu Museum, I found that there was still time to book the AURORA Museum on the same day, and I was worried that I would not be allowed to enter the museum after the last checkpoint, but I was able to get there smoothly. Aurora Museum should also belong to the private collection of museums, space is larger, more generous, so the exhibits on display is also relatively large. T…	◆Transportation: We stayed at the Pudong Shangri-La Hotel, and when we went for a walk along the river in the evening, we found out that there was a museum inside the AURORA building next to it. We didn't have any important plans for the next morning, so we came to the museum at 10:00 a.m. when it opened. ◆Exhibits: ①The "Ancient Terracotta Warriors" exhibition on the second floor features a sele…	I came to see the exhibition 500 Years of Western Painting recently. Ran goose especially disappointing. First of all, the ticket queue line of the world, the museum opens at nine o'clock, I do not know what time everyone came to line up, terrible. Secondly, the western painting special exhibition hall is very small,, in the limited flow, the queue is comparable to the Spring Festival, an hour ca…	Because of the epidemic situation, it is law to go to Tsinghua University campus to stroll, only to the art museum cluck. Still very good, very artistic, tickets for one person 20, basically on-site reservation on the line, the weekend people are actually okay, may be the cause of winter, so not many people, but there are a number of children, it is estimated to be the activities organized by the…	Invited to the opening ceremony of the exhibition "Geometry: Basic Clues of Zhao Dajun's Painting Practice". Mr. Zhao Dajun taught at the Luxun Academy of Fine Arts throughout his life, educating and inspiring a number of outstanding artistic talents. He is an important educator and one of the representative figures of the artists' community in Northeastern China. Beginning in the 1960s, Mr. Zhao…
An hour to stroll through the Manshou Temple, the collection is still a little less ah. From the official website you can see the information of the exhibits, the real thing is still better to see. Said to be an art museum, in fact, most tourists are still rushing to worship Buddha. Originally, the place is not too big, there are several halls in the back is not open, the value of the tour is not…	Before the National Day has not been able to get tickets, the first day after the festival to play cards are worth coming to the Beijing Museum of Art!	Wanshousi Temple was built in Ming Wanli five years (1577), through the Ming and Qing dynasties of repair, expansion, the formation of a set of temples, gardens, the Royal line of officials in one, in the middle, east and west of the three-way building adjacent to the large-scale Jidai building complex. On both sides of the Yangtze River, had ji sha forest, wanshousi is the highest level of archi…	Great exhibit, will visit sometime!	Admission is free, but the museum is quite old. The exhibits inside are average too.	⭐️ Picture of a Displaced Person is a Chinese figure painting in ink and color on paper created by the modern painter Jiang Zhaohe over a period of two years. The surviving upper half of the painting is now in the National Art Museum of China, while the lower half has been lost and is now in the National Art Museum of China. ⭐️ With a background of rubble, the whole scroll depicts more than one h…	Waited in line for over an hour in the rain and was a little disappointed when I got in.	Shanghai Museum, Shanghai travel planning must hit the station, convenient transportation, free of charge. The exhibits are rich, historical flavor is strong, let people indulge in it, feel the Chinese culture has a long history. When I went there, it was not the peak season, but there were still a lot of people, so I can see that it is a popular attraction. In addition, you can buy a lot of good…	Free to enjoy, the glory of ancient Persia, as long as the appointment of the Shanghai Museum, you can free to view, the glory of ancient Persia special exhibition. Some special exhibitions are charged, some are not, I do not know what the museum to measure whether to charge. Light and shadow effect is good, ancient Persian exhibits, with modern elements to display. Porcelain, pottery mostly, sho…	There's a reason to charge, especially at the cafe by the Huangpu River, the view is superb!	Tickets on DP are $55, a little cheaper than the original price. If you're in Riverside, it's easier to get in here on Fucheng Lu from the main entrance on the first floor. If you're going from the Lujiazui Loop, you'll take a small road south of Shangri-La in and through to Fucheng Road. Tickets are exchanged at the service desk on the first floor, and security check on the second floor. The stu…	The Aurora Museum, as a fee-paying museum, has a really good collection, a great collection of blue and white porcelain, as well as blue and white porcelain with relief work, which made me wow with my mouth. The staircase also has a special sense of art. Jade is so pure and transparent. Next time, you can join the paid explanation program to learn more about it. I hope the Aurora Museum will be b…	I have been longing for the exhibition yesterday saw the publicity on TV, so I want to come to see even more Friday afternoon do not need to queue up but the pavilion is also overcrowded tickets can be bought on the spot 60 yuan can not bring a drink to go in the crowd of people of all ages, except for a few children are very orderly and self-conscious after the photo will not linger in front of …	Weekend children's art class organization activities, to participate in the Tsinghua Museum. The museum is not big, four floors, the first floor of the three museums did not open, only 2-4 is open. 2 floor is a painting exhibition, children especially like, various styles of paintings, for children to hit the new world. A lot of children with their own drawing board in front of the picture, espec…	Looking back again is already 10 years long, then only the Tsinghua Academy of Fine Arts, no Tsinghua Art Museum, now the Museum of Art collection, has a collection of 22,915 pieces, the vast majority of these collections from the former Central Academy of Arts and Crafts (now the Tsinghua University Academy of Arts and Crafts) since 1956 years of collection, as well as alumni and the community d…
Noon and friends went to a piece of ~ this season belongs to the good season of tourism, there are a lot of people ~ Wanshou Temple has always said to come, today it is not easy to see, all aspects are very good, the mountains and water, the scenery is colorful, the small house reflected in the water, a very beautiful place ~ tickets are not very expensive, suitable for those of us who are young …	Small Imperial Palace is really good, a variety of exhibitions to look at is not tired, a variety of ancient trees in the Ming Dynasty, the Ming and Qing emperors of painting and calligraphy, as well as paint color painting a variety of profiles, woodwork workshop, a variety of chapters is very interesting. Yard cats and cats are very loved ones, a call to come!	The yellow calendar said that today is a particularly auspicious day, and sure enough, everything that happened today was smooth and lucky, and the wisdom of our ancestors definitely does not need to be questioned! Subway Wanshousi station off the southeast exit, the real child only two turns to arrive. In the autumn high blue sky, accompanied by white clouds, in the volunteer lecturer's lead, I …	The National Art Museum of China, one of the top ten buildings in China, has always been the highest temple of China's art exhibitions, but also the most desirable works of the artist's home, although the construction of the exhibition hall for a long time, but the internal exhibition and the environment is still very comfortable and combines the latest sound and light as an auxiliary means of un…	The year before last, I was too young to understand the shame of being a young man. Nine strangers competed for good horses and saddles, and eight people wore the same colorful clothes. I said that I was always happy, but I didn't realize that my life was getting busier and busier. I am free and relaxed in my official capacity, and I will remember my sons under the flowers. by Yuan Zhen	When you go to the art museum, you take the vertical elevator directly to the 6th floor Treasure House, where all the master classics are located. I came here for The Father, but unfortunately he actually said it was no longer on display here.	Too many people, very fun place, kids and adults love it	Shanghai Museum has not been here for several years, this year's vacation and friends to stroll, cultivate artistic sensibilities, experience the historical flavor of the sent, or a very stroll, it is very interesting to walk around. A lot of parents with children to come, some children are very good can say a lot of doorway, they are the future of the country, praise for the country!	Shanghai into the rainy season has been raining, 10:00 a.m. to visit the museum, queuing up more people. Into the museum due to many other exhibition halls are temporarily closed, so the Persian pavilion is crowded. But it does not affect the visit to learn! 📌Tip: It is recommended to avoid visiting on weekends, try to go on weekdays, there are really a lot of people. 📜 The Glory of Ancient Persi…	2016 tourism annual ticket in the attractions, while the heat went [1 floor] for tickets [2 floor] security check, pottery showroom, compared to the Terracotta Warriors have just been or a lot worse [3 floor] can not recall [4 floor] jade showroom, catching up with not many fine products [5 floor] ceramics showroom, a lot of broken repair of the exhibits, there are also broken show, you can see t…	Aiwenyi ~ Aurora Museum by appointment. The excellent point is that there is a research room with a clear vein and good science. There are 5 layers, 2 layers are pottery, Han Dynasty mostly, you can see the clothing, food, housing and transportation at that time, this house is very exquisite 6 layers are Buddha statues, from the Kushan Empire's Aryan image of the Buddha, gradually localized to ou…	Nice museum for bringing small children along for an insightful visit.	The whole building of the art museum is grand and atmospheric, and the exhibition hall is completely of the specification of the international exhibition hall, which is very good! Come to see the Tokyo Fuji Art Museum collection - 500 years of Western painting exhibition, from the Renaissance to Romanticism to Impressionism to modern abstraction, really through 500 years of Western art history, e…	The environment is really great, it's huge. The permanent and special exhibitions are together upstairs, with specialized special exhibitions on the first and second floors. The exhibits are exquisite, especially like the thangka exhibition. I went there too late in the evening, and the museum was about to close, and there were no volunteers to explain the exhibits. Of course, the exhibition boar…	From Qi Baishi to Huang Yongyu...a beautiful art gallery. A longtime friend gave me a ticket. Because of the unexpected friend did not arrive, I wandered by myself and photographed these very beautiful lines...
Went there last June. It's by the 3rd ring road, near the river. Seems like they all pull tours there by the truckload. Jinxiu Jiangshan card to get in. Other than that, the last hall has a Ming Dynasty gold-bleached Duo Bao Pagoda, which is really nice to look at, and the darkness of the interior can't stop it from being a treasure.	It's just red. It is said that the ticket is limited to a limited time, but the people are really quite a lot. From front to back, there are exhibitions in almost every hall. It's not big, but it takes some effort to see and hear it all. After the Xiyangmen, the venue is not yet open. It is recommended to come in and listen to the explanation before seeing the building will be more interesting. T…	When I went to just catch a little rain is not too big it is also quite wet unfortunately brought an umbrella did not expect the visitor service center can borrow umbrellas free of charge is very good with children worry-free ha and just in time the crowd is very small relatively niche attractions inside there are also cultural and creative stores can be strolling for a while inside a lot of thin…	Really is too bad coincidence, to go to the days just is the art museum re-exhibition of the gap, the huge art museum only opened two exhibition halls, one is the treasure cabinet is Chen Fanggui art exhibition. Treasure Pavilion is really too small, according to the introduction of the National Art Museum of China more than 100,000 pieces of collections here only 11 pieces of Chinese painting 11…	Transportation: the subway line eight art museum station is very convenient b exhibition content: recently have ukiyo-e printmaking exhibition, a week in advance on the appointment, happy to go to see the exhibition. A lot of well-known Japanese printmakers works, everyone go to see ah, free ah ah. That is, the museum's lighting is too dark, every time I look at the eyes very hard recently there …	Catch the tail end of the White Porcelain Exhibition, which is inside the museum and requires advance reservations or you won't be able to get in! Every piece of work inside the White Porcelain Exhibition is a work of art. They are all masterpieces. Thin as cicada-like paper, hollowed out decorations, delicate lace, all ceramics. Amazing! The beauty of Chinese art can no longer be expressed in wo…	The beginning of the understanding of a city is to visit the city's museums from the Shanghai Railway Station after kind passers-by and many signs guiding the finally dragged my colorful woven bag to the Shanghai Museum originally thought I had to buy a ticket in the hand still clutching a brand-new yuan, but the staff told me do not need to buy a ticket is free of charge I was deeply excited aga…	Overall it was wonderful. I also caught the Bao Li Style and Specialties Exhibition, which was particularly eye-opening. The only drawback is that when I came out, the tourist store attendant had a bad attitude. Entrance and exit signs are not clear, but also particularly bold. There were two exits but no entrance, which wasted a lot of our time. The staff also said that we did not understand, I …	The first time I came to the Shanghai Museum, it was really amazing, and I'll come back for my next trip!	[Location] in Pudong New Area, Fuli City, AURORA International Building, next to some high-rise buildings, Pudong New Area is a business district, is also considered a more prosperous area, opposite the "flavor of the Bund", not far away from the famous "Oriental Pearl Tower" ... [Environment] a into the hall, decorated with "gold and blue" is bright, inside the main actors are displaying a varie…	Very quiet museum, the weekend to go there are not many people, Lujiazui weekend can find such a secluded place is not easy exhibits are not much, but are fine, half a day is just good. Tired of shopping directly inside the pot of tea, work and rest, the arrangement is quite good.	More than the collection, I like its architectural design, with a penthouse cafe with a view across the river.	Tsinghua University Museum of Art in Tsinghua University courtyard, multiple exhibitions, pass 60 yuan, WeChat Alipay are available, absolutely super value of the exhibition, five-star, can not be exhausted. Not many people on non-working days, plenty of parking spaces. Special Exhibition: 500 Years of Western Painting - Works from the Collection of Tokyo Fuji Art Museum From Lausanne to Beijing …	The main purpose of this trip was to visit the Inoue Arigatou exhibition recommended by my child's calligraphy teacher, and in addition, to look at the other contents currently on display. Although my master's degree is slightly related to art theory, I have been very little involved in calligraphy before, and after my child learned calligraphy, I more or less knew a little bit about it together …	It's a treasure museum, with a rich collection and art galleries that are skillfully arranged.
The exhibition of snuff bottles is worth seeing, not much else, a lot of clutter piled up at the entrance	The last day of the 11th holiday card Wanshou Temple, I did not expect to book the tickets to the morning of the day. 20 yuan tickets cost-effective, a variety of thematic exhibitions. Seriously, I can see many emperors of the Qing Dynasty and Cixi's imperial brush is worth it. Cultural and creative products are also very delicate, coffee is also very authentic, deliberately left some exhibitions…	And Wanshousi Temple's fate is a little marvelous, is to come once a year in the summer, each time to come coincidentally cloudy and rainy. This time the scenery remains the same, Maharajah Hall in front of the Ming Dynasty Vishnu Shakyamuni Buddha, after the Western Amitabha Buddha, Shakyamuni Buddha, Oriental Medicine Buddha three statues, are a few of the few surviving antiques in the temple. …	I personally usually like to go to the museum or something, so this rare May Day holiday is more free to book a ticket to the National Art Museum of China early, we are in the official online booking of tickets, so go there is quite convenient, directly by ID card, including a text message code he can go in to the people still quite a lot of people and there are quite a lot of college students li…	Wall push # exotic with painting # China and Japan printmaking exhibition will be the same period of Japan's ukiyo-e and the period of the Ming, Qing and Republic of Suzhou prints, Yang Liuqing prints on display at the same time, the three big names of Japan's masters of ukiyo-e - Katsushika Hokusai, Kitagawa Gomaro, Gochuan Hiroshige - works are on display. There are also works of the Torii scho…	The National Art Museum of China is located in Dongcheng District, Beijing, Wusi Street, the subway out is, visit remember to make a reservation yo!	Museums are kind of a city's calling card. In my high school years opened this, from the first time with a student ID free admission, a wobble nearly 20 years. After my daughter went to elementary school we visited the N times, but not a complete stroll through, every time the beginning of the excitement and the end of the horse on the road to rush to the end. I remember when I was in high school…	Shanghai Museum is not far from the Shanghai Museum of History, you need to WeChat public reservation. Into the security check is very strict, the whole wearing a mask, a lot of security personnel, may be afraid of sabotage. Several layers of viewing, bronze museum, porcelain museum, and shipwreck salvage pavilion, a variety of historical literature and blogs to show the year lifelike scenes, peo…	Transportation:Line 1, People's Square Station, walk about 200 meters. I made a reservation for the 9 o'clock time slot, arrived at 9 o'clock, and lined up for about ten minutes before entering. It is recommended to make a reservation for the 9 o'clock session, as there will be fewer people. Entry queue area will check the reservation time slot twice, into the museum to brush an ID card, each int…	AURORA Museum is located in Shanghai Lujiazui financial center area of the AURORA International Building podium. 60 yuan of tickets are not cheap, belonging to the AURORA Group boss private collection, the environment is very petit bourgeoisie mood, the 4th floor there is a cafe, you can look around the Huangpu River. Exhibits are also really good, like! Really did not expect the private collecti…	Golden-colored that building, has been only seen across the Huangpu River, not seen underneath, today after going to the four rows of warehouses came to the AURORA Museum card, the museum design is very modern, as a designer I think that each of the composition is very awesome, minimalist decorating style does not have a hint of redundant design. Maybe during the epidemic, not a lot of people, bu…	Come to Shanghai Disney to play, by the way to Pudong to stay for two days, live in the Shangri-La downstairs is the Aurora Museum on the morning of the day of the departure, because the plane was late to have time to visit the precipitation of a lot of statues of the Buddha, I heard that it is a private owner of the collection, it's worth a look!	Just ask a question how many times in your life have you had the opportunity to see Monet, Van Gogh and Picasso's masterpieces? (There are many other big names, but please forgive me for this vulgar person, still think they are the three king of the bomb ah) so "500 years of Western painting" must go ah. Apart from this special exhibition, the museum itself is a worthy of appreciation of the exhi…	Overall quite good now control the flow of people into the museum need to make a reservation on WeChat public number and then go to the door to buy tickets to bring ID card read the reviews said that it is far from the 13 line Wudaokou station is not good parking nearby, so I took a taxi to the east gate of the Museum of Fine Arts out of the sneak to the 13 line Wudaokou station did not feel far …	Visit the Tsinghua University Art Museum to see the exhibition "From Qi Baishi to Huang Yongyu". See the animal world created by artists. Seeing Qi Baishi's paintings, shrimps and crabs are very vivid, indeed "I do my way, I have my own method." Huang Yongyu's paintings are very childlike. The exhibition is great, and there is a public service presentation, which is very good.
Let me start by saying that this is not a recommended place to come! The exhibits are too few and far between. And there are a lot of tour groups coming here. When you come in here, there is a commentary from the temple to help introduce you, and then you go to ask for incense, which everyone understands. Ha. Do not recommend to come, if you live close to here or you really have nothing to do, yo…	Everything is moving irrevocably towards vulgarity - ? Hit up Wang Xiaobo's Wanshou Temple I like to start thinking about a place because of a book 🌿 For example, if you go back to Daming Lake after reading about the Ming Dynasty, you must visit the Tiehyun Shrine to admire the bones of a loyal official. When I read Ye Guangqin's novels about the Beijing flavor, I immediately drew the ancient arc…	Transportation is very convenient, directly by subway line 16 to the Wanshousi Temple station out of a two-minute walk to the inside of the ancient Chinese architectural art of gardening, rich, ten thousand "life" Temple, its symbolism is very good, it was once the Royal Temple, Qianlong's mother, Empress Dowager Chong Qing, as well as the Empress Dowager Cixi and so on have been celebrating the …	The exhibits are more abundant, and more treasures will be displayed in the future. The café is the finishing touch, and the environment is elegant.	Oh, my God! Geez! It's been a long time! I'm so excited that I finally made an appointment! Exhibition content: The most recent is "exotic painting", the collection of woodblock prints of the Qing Dynasty and Japan's ukiyo-e, the same period of the two Oriental cultures in the field of printmaking, from materials to techniques to the subject matter, the breakdown of categories, side-by-side compa…	The Museum of Fine Arts is located in Dongcheng District, Wusi Street, subway line 8 A out of the mouth is, do not need tickets, ID card official website reservation can visit. Feel the history and art culture.	As a favorite, it's a high class place! It doesn't cost any money, but sometimes you still have to wait in a long line to get in! The setting feels neat and tidy, with beautiful surroundings and amenities. The service is patient and attentive. Of course, the exhibits is the key, here is a wide range of exhibits, a wide range of varieties, and sometimes there are thematic exhibits, really dazzling…	Go to the Shanghai Museum's biggest feeling is that we Shaanxi Museum of cultural relics rely on their own digging, and they look at donations or borrow. Go to a local museum is the most reflective of the cultural heritage and urban development of the place. So although our trip is very rush museums or must card, the most interested in the coin exhibition area, I may be a vulgar people it!	Shanghai Museum is a cultural hall where ancient charm and modern style meet. The Museum has a rich collection of artifacts spanning thousands of years of history, ranging from the majesty of bronzes to the delicacy of porcelains, all of which highlight the vastness and depth of Chinese civilization. The exhibition layout is exquisite, and the technological interaction gives new life to the ancie…	Private collection to this Chengdu is really very impressive, not many people, the environment is very good for leisure to stroll around, private thought, the second floor of the ceramic ancient terracotta figurines, the third floor of the jade and the top floor of the Buddha are very good, today go to the second floor just the second floor there is a tutor to explain on the second floor, learned…	On weekday mornings, there are not many people, so you can enjoy visiting. Transportation: You can get there by subway or bus, and I feel that the bus is a bit closer. Inside the AURORA Group's building, the revolving door to go in and turn left is the service desk, the exhibition hall from the second floor. First floor to the second floor of the staircase is European style, you can take pictures…	Well, the museum is in a great location and the placement of the gold pieces inside is very centralized and aesthetically pleasing.	Art circle sensational exhibition, had to come, in order to Monet's water lilies is also worth it, although they may not understand, but really beautiful, painted a sense of transparency, but also see a small painting of Van Gogh, I hope that I can also be very good, and roommates go in the morning, so people are not too many, came out to see a long queue, that is, too many small children are ver…	I came to see the Da Vinci manuscripts years ago with the office workers.	Tsinghua University on-campus art museum is really too good to shop, regularly updated exhibitions, campus staff with campus card free access to the perimeter is also very good to see, I heard that the students of the Academy of Fine Arts design, buy can also be set chapter ~ In addition, if the off-campus personnel have not been drawn to the reservation to enter the school opportunity to find an…
Went to see the snuff bottle exhibit. Admission to the Beijing Art Museum is 20 RMB. Fewer tourists. Can be very quiet to see. There are 4 exhibitions on display at the same time. The benches in front of the temple are less crowded. I think it is also very few places to daze. Tall and large hall, green trees coloring, shady place to sit. It's really nice. By the way, it closes at 4:30pm.	Wanshousi Temple reopened after the overhaul, known as the small Imperial Palace in western Beijing, the Buddhist place + Royal Palace. October 6 afternoon shallow stroll two hours, this time the opening of the five courtyards in the middle of the road and the east side of the north side of the Abbot's House, the Abbot's House is mainly on display since the Ming and Qing Dynasty furniture. tips: …	Exhibition Highlights: The Beijing Art Museum, known as the Little Imperial Palace in western Beijing, is located in the Wanshou Temple, a treasure temple of the Ming and Qing dynasties. Wanshousi Temple was built in the fifth year of the Wanli reign of the Ming Dynasty and is a temple dedicated to the royal family. It is well worth visiting! Opening hours are: every Tuesday to Sunday, closed on …	#I didn't realize how fast the change of exhibits happened, just last week I was here and right away it was a brand new exhibit! I was just passing by to take a look, but ended up staying for the whole morning, which was very fulfilling. #I like this exhibition of illusion, it's more surreal and close to my state of mind, I can enter the painting when I stand in front of it. #I can stand in front…	Worthy of the national team ~ free + exhibits grade are not comparable to the average small art museum.	Location in the subway entrance pavilion is free but must remember to make a reservation in advance at the entrance to show your ID when checking the ticket to see no reservation can not get in there are several layers slowly look at the first time to recognize the Bada Shanren the end of the Ming and early Qing dynasty an extraordinary artist and the famous Qi Baishi's many paintings outside of …	Now free, popularity is more prosperous, Qingming Festival rain, the door of the people or inside and outside many layers, foreign tourists are also quite a lot. Temporarily give up the queue, decisively rushed to the door at 4 o'clock, no need to line up Oh, time point must pinpoint Oh ...... security check from the highest level one by one to appreciate the whole atmosphere is good, but I do no…	Metro out is, good location, inside the oversized, suitable for rainy days with children, and can increase knowledge, the exhibition of the species is very much, it is recommended that the door with a voice commentary, a lot of animals I do not recognize. Dinosaurs are very realistic, but also with the sound, but also very good. Children super, there are children's restaurants. tips: man and natu…	Went to see the Egyptian exhibit and felt pretty good overall! But felt that the staff at the pavilion still had little discipline for poor quality visitors! The problems were not handled properly either! When I was looking at the exhibit with my kids, this old aunt in picture 1 came over and physically pushed me out of the way and started taking pictures! I said to her: If you want to take pictu…	Private museum even the parking garage is decorated very elegant group purchase is not much cheaper but the original price is not expensive staff is really a lot of questions basically can help solve but this time to go to the whole point did not hear the explanation for some reason well rented a commentary device can understand the general understanding of more have to come back to the Internet …	Aurora Museum's visiting area encompasses 2 to 6 floors, respectively, ceramic figurines, jade, blue and white, special exhibitions and Buddha area. I, as an amateur history enthusiasts, suggest that the exhibition: if you favor professionalism, suitable for this Fudan University and Peking University practice base, exhibits to time as an axis, very targeted; if you like ornamental, not far away …	Located in Shanghai, the Aurora Museum is a comprehensive private museum. The museum's collection covers a wide range of fields, including ancient jade, ceramics, bronzes, paintings and calligraphy, and is especially famous for its ancient jade collection. With its exquisite exhibits and professional exhibition design, the museum provides a platform for the public to learn about traditional Chine…	I didn't expect the museum in Tsinghua to be so great(๑＞ڡ＜)☆ The art store in front of the entrance was also good after two hours of shopping with my good friend. Feeling more interesting than the National Art Museum of China.	📍Exhibition time: November 20, 2020-March 28, 2021 📍Exhibition venue: Tsinghua University Museum of Art, 4th floor, galleries 7 and 14 📍Tickets: 20 RMB/person need to make a reservation in advance, purchase tickets after entering the museum with ID card ▪️ Breaking and remodeling, ranting and settling in. Most of the time, art is both lonely and painful. ▪️ As the most representative Japanese art…	Home from so close but the first time to come, come quite time, catch Qi Baishi's painting exhibition, really good, the exhibition hall is also very grand, suitable for skating children, see the exhibition, a layer of cultural and creative, very good to buy, although I can not read the abstraction, but the artistic atmosphere is strong, often bring children to inculcate a good, this time the hono…
It's fun to see the eye candy, it's fun to come out and look at it.	Good to see, I heard that there are a variety of experience class pumping experience card. Hongfuqitian murals, royal members of the calligraphy and painting exhibition, from the style of painting and calligraphy can be seen in the character of these people, Kangxi, Qianlong's word atmosphere has an imperial temperament; cultural creation is also good, just carry out a lot of people, we are very …	Tickets here are 20, and if you are a member of the Beijing Labor Union, you can use the labor union app to scan the code to enter for free. Here is very quiet, known as the small Imperial Palace in western Beijing, Cixi that year in the boat to go to the Summer Palace is often in the Wanshousi Temple to stop, pray for blessings. Wanshoushou Temple in a lot of cultural relics, preservation is rel…	It is easy to enter the museum, and the museum is simple and atmospheric. There are statues of old revolutionaries in the courtyard, very solemn. Catch the Chinese painting works exhibition, see the painter's brushwork, learned a lot of things. Especially the figure paintings, the first time to see this kind of composition, impressive. There is also a part of the work is painted Hong Kong, Niagar…	Exhibition content: recently more worth seeing is the ukiyo-e and Yang Liuqing joint exhibition, you can also go before the public number in advance to study a little homework and then go, more able to efficiently look at the exhibition tips: in advance must be booked, directly to go is not able to get in, the public number can be booked with an ID card to go to with an ID card and booking code t…	The National Art Museum of China (NAMOC), located at No.1 Wusi Street, Dongcheng District, Beijing, is a national art hall focusing on the collection, research and display of modern and contemporary Chinese art. The collection of 130,000 pieces of treasures in batches is worth visiting many times! Now 1F, 3F, 5F, 6F have exhibitions open to the public. Especially selected Qi Baishi, Xu Beihong, H…	Free admission, the entrance to the security check, crowded into the museum is relatively slow. The door has a voice narrator can be rented, a variety of languages have, 20 one. A total of four floors, personally like the fourth floor of the coins, jade, wood furniture exhibition hall, the first floor of the bronze exhibition hall, especially the first floor of the bronze, there are volunteers to…	Other people write about exhibits I want to write about the museum on the first floor of the restaurant hahaha people less quiet service number output can also be the price is not expensive to stroll through the exhibition tired you can go downstairs to eat a meal to sit for a while to restore energy to continue to stroll and restaurant toilets are also fewer people to wash their hands with warm …	Come to see the Egyptian exhibition ~ thanks to the reminder of the public number ⏰ time is too long to forget is today's la ~ nine o'clock to see twelve o'clock to see the Egyptian Museum of two thirds ~ to the second floor to eat a creative cake, limited to the set of cards used to Egyptian co-branded mango yogurt, porcelain bottle models look clean, inside the taro cheese by mistake 🧀 ~ last t…	Love this place so much, always love museums hahaha	The staircase behind the entrance is a netflix photo spot, and two middle-aged aunts were posing in various ways when I entered. The exhibits are very rich, although most of them are imitations, but for young people's science popularization, the amount is quite large, you can browse for an afternoon. The layout of the exhibits are very clear, especially if you rent an interpreter, it is very suit…	Nice museum, the collection is quite a lot, you can bring your children to see, to increase insight.	📍"Tsinghua University Museum of Art, Beijing"//-exhibitions and exhibitions of people from Delacroix to Manet to Renoir, the capital people's passion for art is soaring queuing up for an hour to have the opportunity to enter the museum around the works of art to look at the cold winter days with fellow enthusiasts to see is not lost in another kind of warmth 💞📍Tsinghua University Museum of Art in…	Exhibition highlights: "Inoue has a" solo exhibition, exhibition Zen full, love the love of porcelain (said to be the Palace Museum out of a group of collections) and Jiangnan weaving embroidery is the resident exhibition like antiques can come to see the white snow stone ink exhibition and a foreign illustration exhibition did not look closely at the transportation: subway line 15, Tsinghua East…	The exhibition is good but there is no place to park, ask the service staff is also vague, recommend public traveling
Beijing Art Museum is located in the Wanshou Temple, which was built in the fifth year of the Wanli reign of the Ming Dynasty. The temple is known as the "Small Imperial Palace in Western Beijing", and has been renovated by the Kangxi, Qianlong, and Guangxu emperors many times, and is a temple dedicated to the royal family. The Beijing Art Museum has opened thematic exhibitions such as Wanshousi …	Not only can you stroll around the Wanshousi Temple, you can also see the Ming and Qing Dynasty furniture exhibition, you can also see the handwriting of each emperor of the Qing Dynasty, regardless of how the ruling ability, as far as calligraphy is concerned, each Manchu emperor can write so excellent, let a person marvel ah. Also drank coffee dirty in the Cultural and Creative Park, the taste …	When the forest is deep and quiet, when there is no waves in the heart. Members of the Beijing Labor Union can find the activities section on the Labor Union App and scan the QR code at the entrance of the art museum for free admission. Week people are relatively small, inside from time to time there are some exhibitions, carefully stroll can be strolling more than two hours, along the central ax…	Coming out of the Memorial Hall of the New Culture Movement, I stopped by the Art Museum. Today there were exhibitions on only the third floor, with the first and fifth floors being set up. In the courtyard of the art museum, there are some statues, some are quite interesting.	Recently, there are many exhibitions, exotic same painting is more characteristic, and more people visit. WeChat public reservation in advance for free admission, you need to hold an ID card and reservation number to visit.	Second brush with the Museum of Fine Arts, went to see the Dehua white porcelain exhibition in July, so you can't forget it, but unfortunately it's over if you go again. This time, I'll just take a look around. The National Art Museum of China is very good reservation, basically one day in advance. And even after the reservation time, you can still check the ticket to enter, this is very humane. …	The place is really good in which can let us young people enough to understand the history of China and is free to open to the people in Shanghai must go to see!	Shanghai Museum exhibits closer to the lives of ordinary people, roughly run through the history of the development of China's dynasties, the collection of a little weight are patriotic donations, looking at their profiles as if they saw in the war years a heart to protect the cultural treasures of the red heart to find ways to roundabout maneuvering to dissipate the family's wealth, we can see t…	#Shanghai Museum People's Square Pavilion inside the two exhibitions: #Ancient Egyptian civilization exhibition and #Ancient Persian glory, a total of four exhibition halls, other exhibition halls are closed, to go to the East Hall to see. People huge crowded people, a month in advance in the official public number to book tickets, but too many people overall visiting experience in general.	Let's be honest. The only good thing about it is that the view of the Bund across the Huangpu River from inside is just beautiful. There's a slight difference in perspective between the view from inside and the view from the riverwalk below. Otherwise, a private museum like this. Or in Shanghai .... There's nothing to see. It's not worth the price of admission. Although the ticket price is only a…	Located in Pudong AURORA building, the main door is not open now, from one side of the side door into. I've been planting my seeds for this private museum for a long time, with online reservation and temperature measurement. Unlike large public museums, this side of the ticket and not cheap, although the exhibits are not rich in variety but the quality is really good. Especially ceramic figurines…	Overall is not bad, the location is next to the mall, walk over is also close to the night can also be in the vicinity of the footbridge to see the Pearl of the Orient. Inside the exhibits are still quite a lot, and the lighting is very good, the environment is dark, so take pictures of cultural relics is very out of the film, not reflective. Staircase side can not affect other people to take pic…	I went to see the exhibition 500 Years of Western Painting, the ticket price is 60, undergraduates and below students 50, Tsinghua students 30. the exhibition is not as big as I imagined, but an hour or so is enough for a close look. There were some famous paintings, such as Monet's Water Lilies. I went there on Thursday, and there were a lot of elementary school students watching, so it was quit…	Tsinghua University Museum of Art, often some good exhibitions. A few years ago, Monet, Liang Sicheng manuscripts, Wu Guanzhong centennial exhibition has more than a hundred works, including the most prestigious series of Jiangnan, this time it is to run to the Western illustration, too many people, are with small children to go. Tsinghua Museum in front of a parking lot, social vehicles can ente…	The quality of the exhibitions at the Tsinghua University Art Museum is very high and inclusive. There are exhibitions from traditional Chinese culture and art to contemporary artists' works. Previously because of the distance, has been too lazy to go [breaks down into laughter] this time with the pups have motivation. Contemporary art has the expectation that there is a personal style of artists…
Often three ring road, but never know is so hot tour group attractions. 20 yuan a ticket, the temple area is not large, there are some exhibits, but do not know if it is because of the afternoon to go, the door of the exhibition hall are closed, but advancing to go to visit, do not look carefully thought it was closed!	Wanshousi Temple, known as "the small Imperial Palace in western Beijing", really lives up to its name. Although the face is not big, but inside the cave, as a seven courtyard temple, there is the main hall, there are halls, and rockery garden. Simply say a few tips:1. drive friends can park in the underground parking lot of Guangyuan Building, 10 yuan an hour; 2. a door on the left hand side of …	To be honest it's rather average and wouldn't recommend making a special trip.	It's very convenient to brush your ID card, the hall is very big, the exhibits are very rich, and it's really refreshing to enjoy the paintings of all of you.	This time is mainly to run to the [exotic with the painting - Japan ukiyo-e and Qing dynasty woodblock prints] fine arts exhibition. Reservation time in advance on the official website, free admission with ID card 🆓 exhibition area is very large, a total of 75 pieces of ukiyo-e and 61 pieces of woodblock prints of the Qing Dynasty. The paintings are also very heavyweight, such as Katsushika Hokus…	A very high class art exhibition, impressed by the classic paintings of Qi Baishi and Xu Beihong on the sixth floor, impressive	Shanghai Museum in People's Square, the traffic is very convenient, do not charge admission fees, security checks are more stringent, lighters and other prohibited items can not be brought in, the water to drink a mouthful of before giving into. Open time is generally ten o'clock in the morning to five o'clock in the afternoon, four o'clock after not into the people, queuing up up to half an hour…	went during the epidemic, in the People's Square People's Avenue, when the control is still quite strict, but the quality of the exhibition is still guaranteed as always ~ Museum was founded in 1952, the museum has a lot of jades, bronzes, calligraphy and paintings, to come here to feel the history of the atmosphere is very good, you can learn a lot of things, a large number of cultural relics ov…	First floor: Sanxingdui Special Exhibition is a must-see, where treasures such as gold masks, large bronze masks and bronze standing figures are on display. The Bronze Pavilion and Sculpture Pavilion are also worth seeing, with the town's treasures, such as the Dak Din, the Zi Zhong Jiang Plate, and the Shang Yang Fang Rise, being here. Second floor: other exhibits of the Sanxingdui Special Exhib…	Can rent an interpreter on the first floor, easy to understand the exhibits, the museum is very large, a floor a theme, to want to visit at least half a day, tired of shopping upstairs there is a cafe, you can look at the river view, eat smoothies, but also have some flavor. Recommended for parents and children to visit together! Very good!	The Aurora Museum, a design by master Tadao Ando, is located on the banks of the Huangpu River. It is not far from the subway entrance, and parking is 10 yuan an hour if you drive. There are 6 floors in total. It has a rich collection of pottery, jade, blue and white porcelain, and Buddhist statues. The treasures of the museum are the Golden Witch Hazel Jade Clothes and the driving figurines of t…	The subject matter is delightful, and the scale of the work is a real tribute to the builder. The fidelity, well, that's another story.	Tsinghua campus has an exhibition hall is also very dominant. Weekend to go more people, scattered guests and groups of queuing, if you do not see the charge exhibition can directly take the ID card queuing. To see the special exhibition can be booked in advance on the website to shoot a short team to enter. Basically, everyone came to see the exhibition "500 Years of Western Painting". The exhib…	The closest museum to home, surprisingly, have not once been to the early winter afternoon, hastily booked tickets from the public, riding a convenient small yellow bike, set off! I didn't expect an unexpected surprise from an impromptu decision. There is a guided tour service at 2:00 pm for 1 ½ hours. The volunteer guide took us to the illustration gallery on the 2nd floor, and gave us a brief i…	It is a very good exhibition to bring children to see at the tail end of summer vacation.
The yard is not big a lot of places are not open, not worth 20 dollars	I've heard a lot about you, but I've never been here! How did Manjusri Temple change its name? It's been under renovation for five years and just opened in mid-September! Some of the gates and beams have new paintings! Some of the walls have not been painted! The old, the young and the children are all equally divided! This is what I did not expect, a good place to see the exhibition. Calligraphy…	Beijing trade union members with "Beijing trade union 12351 app" code scanning free into Oh ~ important things to say three times ~ Wanshousi Temple, China's ancient architectural gardens in the jewel ~ Unfortunately to go when the magnolia is no longer in full bloom, the lonely a few, and refrigerator stickers and the effect of the photo is very few ........ ... good in the black cat 🐈‍⬛ sheriff…	Recently, we have been walking in the art style, friends advocate to take a look, and meet to walk in the art style. Brush ID card to enter, you need to go through the security check, remind everyone selfie stick need to host ha, inside do not allow to bring in. After all, not learning art ha, in fact, can not see too many details it, but occasionally to feel the atmosphere is still good.	National Art Museum of China, located in Dongcheng District, the transportation is very convenient, bus, subway are at the door with a station, it is recommended that green travel. Visitors need to make a reservation to visit, the management is relatively strict, no reservation number is not able to enter. One of the topics on display is the war against poverty, the other is ukiyo-e, and there ar…	National art museum, irregularly updated exhibits. This time, I came to see the exhibition of "One Fan, Ten Thousand Elements", which has ancient objects, and in the square inch now all things of nature. At the same time, I also saw Jiang Zhaoho's "Pictures of Displaced People", which is really rare. Every time I come to the National Art Museum of China, I am inspired by a lot of new art, worthy …	Guided tours make the whole process fun and easy	Shanghai Museum, because of the national treasure so this place has become a must-go place after coming to Shanghai. The treasure of the Shanghai Museum is the Dake Ding. There are also recent special exhibition "black stone shipwrecked treasures exhibition", "the Netherlands Ni Hanko new donations returned to the exhibition" are very worth seeing. Through these artifacts, you can really feel the…	Today, I visited the exhibition of ancient Egyptian civilization "Top of the Pyramids", which took six hours. The three exhibition halls, "Kingdom of Pharaohs", "Secrets of Saqqara" and "Age of Tutankhamun", interpreted the profound connotation of the ancient Egyptian civilization from different angles, and I also felt the unique understanding and reverence of the ancient Egyptians for death. Anc…	I really like a museum, highly recommended to visit. First of all, the geographic location is very good, right on the side of the Huangpu River, and the transportation is convenient, line 2 Lujiazui station down, about 10-15 minutes walk. Nearby is Zhengda Plaza, eating, meeting are very convenient. Secondly, it is very comfortable to visit, the exhibits on each floor are reasonably arranged, the…	A must visit pavilion to hit up. It's in the AURORA International Building in Lujiazui, a super convenient location. When you go to Lujiazui, you can basically stop by. The exhibition hall is divided into several floors, with a strong sense of design, and the exhibition is very rich in content, has a timeline in order, visitors will have a sense of history step by step. The fifth floor has a gold…	It's okay, half of it is still being set up, it's not worth the price of admission.	The first time I came to Tsinghua Art Fair, I was really mesmerized. The exhibition halls are rich in exhibits, and the special exhibition of 60 famous paintings from Tokyo is very substantial, as well as the exhibition of paintings from Indiana University on the fourth floor. The two together, along with the Tate show last week, were a great experience for understanding Western painting. The vol…	The exhibition of modern famous painter Bai Xue Shi's Chinese paintings is on display at the Art Museum of Tsinghua University, and it's a feast for the eyes.	Transportation: direct taxi to the East Fourth Gate, quite convenient. Exhibition content: Mr. Qi Baishi's works, as well as Mr. Xu Beihong's works, etc., turned a whole circle, but also a lot of content of the entire exhibition layout is also very good, feel the heart of the site are people to maintain order on the first floor and borrow charging treasure place, quite convenient fourth floor res…
Built in the Tang Dynasty. Ming dynasty Wanli five years (1577), change the current name, the main collection of scriptures. Qing dynasty Qianlong sixteen years, Guangxu twenty-six years twice remodeled. In the early years of Guangxu was destroyed in a fire, and then became a vegetable garden, to the twentieth year of Guangxu (1894) rebuilt Wanshou Temple as a palace, and even the vegetable garde…	Wanshousi Temple was originally called Jusu Temple and was built in the Tang Dynasty. It was renamed as Wanshou Temple during the Wanli period of Ming Dynasty. Qing Dynasty Qianlong 16 years, Guangxu 26 years twice rebuilt. In the early years of Guangxu was destroyed in a fire, and then became a vegetable garden, to Guangxu twenty years rebuilt Wanshousi Temple as a palace, and even the vegetable…	It's a very beautiful temple, because there are not too many people asking for money. Inside is small and beautiful, there are artifacts on display, embroidery, grass dyeing, coffee and dessert house. There is an area inside that is not open, which is a pity. My favorite is the wooden pagoda, which is very beautiful and well-protected, and the algal well is also very gorgeous. This time, there ar…	A great place to take your kids to potter around! Tickets are available upon online reservation. The National Art Museum of China has a collection of more than 100,000 pieces of modern and folk art, mainly from the period before and after the founding of New China, as well as masterpieces by artists from the early Nationalist period, the Qing Dynasty and the late Ming Dynasty, of which there are …	It's been a long time since I've swiped through an art museum, so this time I went on a date with Ukiyo-e. Arrived in time before 9:00, found waiting for the opening of the long line of middle-aged and older people, well, this is considered a literati in the growth, never fall in line? ...... Comparing us like this we are pseudo at best! The old revolution will also encounter new problems, health…	If you need art, you can go there, but if you don't have much art, you can just look at it.	Free of charge, it is recommended to visit in one day, and go there early in the morning, or you will have to queue for a long time. It is directly accessible from Exit 3 of People's Square. The bronze museum's treasure, the Da Ke Ding, is the third brother of the Da Yu Ding in the Museum of Chinese History and the Mao Gong Ding in the National Palace of Taiwan. The Ancient Sculpture Museum has a…	2020 first time to see the exhibition dedicated to the black stone is wise ~ Tang Bao Li two years (826 years) "black stone" loaded with the goods of Tang sailed to the Persian Gulf, sailed soon after the "black stone" unfortunately sank in the Sumatra sea; 1998, "black stone" was found after a thousand years of silence at the bottom of the sea; 2013 "black stone" out of the water artifacts settl…	The Egyptian exhibition on the Bo to show a year eh the richness of the surrounding degree of feeling is the thought and price of hhh nature worship period of religion or more lovely a little pinch ~ after all, I just like the natural universe and favorite cats and cats showroom! The next day to go, I feel that some of the queues and the flow of people control is not very reasonable eh, after tha…	Was it fun? I didn't go. It was outside the gate. I didn't know where to go.	Located in Lujiazui, the historical and cultural type of museum contains blue and white porcelain, jade, and Buddha statues, making a nice deepening and understanding of Chinese history and cultural relics. Compared with modern facilities, the ancient artifacts are more artistic. As well, it is admirable that such unique patterns and reliefs could be outlined in those ancient times when the exter…	The exhibition hall is very big and clean with very few people recommended to visit nice nice nice nice nice nice	Tsinghua University Art Museum, according to the teacher said many exhibits are Tsinghua alumni spend huge sums of money to auction back to send here, there is a very rare bamboo brief, but yesterday when I went to that museum has not been, explaining the teacher took to go to the Embroidery and Porcelain Museum, more representative of the Qing Dynasty costumes, including the dragon robe, benefit…	I saw an exhibition of children's picture books by Western illustrators promoted by a public website, so I brought my children here to take a look. Hundreds of works on display, are extracted from children's illustrated stories inside the illustration, there are Andersen's fairy tales and Aesop's fables. The pictures are full of imagination and childishness. In addition, the art museum itself, th…	Very good, special exhibitions are slightly more expensive for students, but very good in every way
I accompanied my dad to the weekend, and that day it was especially cold and a little windy. Parked the car in the official garden market walk over, not too far, walking just a few minutes to arrive. Before searching the location, called Guangyuanzha Road, so next to the river and the bridge, written above the Beijing Museum of Art, if it is spring and summer, the scenery should be very beautiful…	A chance encounter with a museum and learning about the art of woofing	Wanshousi Temple, located at No.1 Wanshousi Temple, Haidian District, Beijing, was first built in the fifth year of the Wanli reign of the Ming Dynasty (1577), and then rebuilt in the twentieth year of the Guangxu reign of the Qing Dynasty (1894), and then opened to the public as the Beijing Museum of Art in 1985. This ancient temple, red walls and tiles, solemn. Inside the temple, the ancient tr…	Free Pavilion, remember to bring your ID card to visit, and follow up with new exhibition activities!	2020.6.25 Epidemic period to go to the need to make an appointment in advance, I quite like to go to the Museum of Fine Arts, regularly updated works, but unfortunately can only upload 20 photos, the Museum of Fine Arts is divided into several floors, a lot of exhibition halls, seriously appreciate the time to a day, each piece of work is exquisite, every writer is quite impressive, upload some w…	Admission is free, but reservations are required, with a daily limit of 6,000, open 9am-5pm and closed on Mondays. The National Art Museum of China (NAMOC) is a national museum of plastic arts focusing on the collection, study and display of modern and contemporary Chinese art works. It was built in 1958 and officially opened to the public in 1963. The main building has a floor area of more than …	The Shanghai Museum is a nice museum. It is a museum that is worth savoring and seeing again and again. I visited this museum on November 17, 2014 at one or two o'clock in the afternoon, more than a year ago, and now there are a lot of cultural relics still leave quite a deep impression. This museum still has a comprehensive collection of artifacts, ceramics, paintings, coins, clothing, furniture…	Transportation: Shanghai Museum, located in the vicinity of People's Square, take Metro Line 2/1/8 to the People's Square Metro Station, Exit 1, and walk a few minutes to get there. The museum is in the shape of an eye-catching tripod, very easy to distinguish. tips: because of the epidemic period, if you go to the Shanghai Museum now, you have to make a reservation in advance on the public numbe…	Geographically superior Shanghai Museum, tunnel six lines a head can be reached. The top of the pyramid civilization exhibition, attracting tourists from all over the world to come to watch the exhibition (friendly tip: August 1, 12 o'clock platform will be out of the next round of daily tickets 🎫) want to go to the friends can squat a squat. Summer vacation about small friends to watch the exhib…	Highly recommended! Visiting comfort is good, each floor exhibits are painstakingly arranged, and the relevant text introduction is also very detailed. Suggest to go to the first floor to spend 20 dollars to rent an interpreter to see in detail.	Walking into traffic from the subway station is more convenient. Recommended to take the subway, after all, parking is not good parking. That day with mom and dad baby family out, the overall tour time in an hour or less. How to say, mainly to see a lively it, after all, do not know much about these things. Feel pretty good, the arena is relatively large, each layer of things are not particularly…	Niche senior comparable to the national level of a private museum, the layout of the heart background color scheme is very elegant, the collection is exquisite, the ancient cultural temperament is strong, the most important thing is really quiet, simply literature lovers paradise!	I went to see the special exhibition at the Tokyo Museum of Fine Arts today, and there were a lot of people lined up at 3:00 pm. On weekends, you can see the permanent exhibition first, the permanent exhibition is closed and then go to see the special exhibition, the special exhibition until 9:00 pm.	Took my kids to the illustration show, booked on the public and bought tickets on the spot, easy to get through the whole thing. The building itself was interesting and worth the ticket price just to see it. There were quite a few kids on the weekend, and the exhibition itself was very interesting. After strolling to the center of the universe Wudaokou to eat a meal, cozy. Parking can be parked i…	This exhibition is MustSee ah, Chinese masters of Chinese painting "a net all", see a different Qi Baishi, more appreciation of Huang Yongyu's "terrier", love love love!
Description. Beijing Museum of Art Beijing Museum of Art is located in the Wanshou Temple, an ancient temple of the Ming and Qing dynasties. Wanshou Temple was built in the Ming Dynasty Wanli years (1577 AD), originally for the storage of Chinese Buddhist classics. From Ming Dynasty to Qing Dynasty, it has been rebuilt by the emperor several times on a large scale, and eventually formed a set of …	Reserve tickets in advance, ticket inspection at the door, health treasure, security check into the door. Into the door can rent explainer, 20 dollars, personally feel not very useful, after all, the space is relatively small, some of the explanation is very simple. Left and right sides of the door is the post office cultural creation, there are stamped postcards can be purchased, bring your own …	Free tickets for Wednesday appointments, just out of the subway, very convenient, and many craftsmen's workshops	The National Art Museum of China, caught up with the introduction of exhibits, improve improve artistic literacy, nay the level is not high, there is no explanation, but also to see a hilarious, feel the feeling! Light and heavy, not dusty, all the art rose to the logic of the universe of all things, it is recommended to read a good look. There is a sculpture of Li Bai inviting the bright moon, L…	Found interesting similar paintings, slowly look down to stay a day, it is best to bring some food, the cafe can not top hungry, but sit feeling good, cultural gifts are also a lot, look at the painting to see the cold (air conditioning is very cold), out of the stroll and then go in to continue to see.	Very nice pavilion. Regularly changing exhibits, and as long as the public booking in advance, the site please bring ID can see, but also free, and large area. Exhibits and more, perfect summer has passed, finally can make an appointment with the art museum to go shopping! I haven't had a chance to go back since the last exhibition of Huang Yongyu's paintings 🔚 I think it's time to go back in the…	Since I was a child, I have always loved to go there, and I remember that it used to be charged, but then it was opened for free in accordance with the international practice. Usually, when I take a walk from Yanzhong Green, I will go in and take a look, and of course, when there is a special exhibition, I won't leave it behind. The touring exhibition of the king of bronzes, "Petri Dish", was not…	Shanghai is a modern metropolis, but the historical connotation of the Shanghai Museum is quite deep, the exhibits are rich in variety, especially bronzes, no matter the quantity and quality are eye-opening, many excellent cultural relics equipped with QR code, you can listen to the experts to explain, the whole museum seriously visit the words of the day are not enough. Of course, if you borrow …	Grabbed tickets to the Egyptian exhibition in advance, the premise of a good exhibition experience: reduce the psychological expectations of the queue as well as do your homework in advance, you will gain a lot ~ 1. Rush early or late, staggered viewing: about 10:15 into the field, before looking at the comments queue at least 1 hour, so rush 9:00 am to the museum, the appointment of the time per…	has been very curious here in the end show what later found that the building is the work of Tadao Ando more want to come to see the inside of the exhibition is a variety of ancient cultural relics jade porcelain Buddha figurines figurines witch hazel all have a large number of have been able to classify according to the dynasty ... ... think that the owner is also very trenchant also sponsors a …	It's a 10-15 minute walk from Lujiazui on the subway. Very convenient ~ as a private collection of museums, the collection of items, the rich variety, really let a person very amazing, although the need for admission, but value for money. It is recommended to rent an interpreter, 20 yuan, you can understand the background and history of the artifacts, and by the way to increase a little bit of kn…	Very good museum, because of the fee, relatively few people, but this is also in line with the environment of the museum should be, you can enjoy the collection in peace and quiet. Qinghua porcelain, terracotta figurines, jade and Buddha statues are very good, and not inferior to the Shanghai Museum, the location and environment are very good, worth going.	Opened in 2016, the exhibits come from the Tsinghua Academy of Fine Arts from 19 several years of continuous collection to get, followed by alumni and social celebrities donations. 2008, alumni Zhao Bowei donated more than 2,300 bamboo slips to Tsinghua, the Shang Dynasty found oracle bone inscriptions, bronze with inscriptions, later in the bamboo and silk, because silk is very expensive, it is …	It is best to make a reservation in advance in the public number, the daily limit of 1200 people, 600 in the morning, 600 in the afternoon. only the east gate can enter, the yard does not allow parking have to find their own place, 17:00 closed, 17:30 before you must leave, otherwise close the door if the ticket is 20. with children to see the majority of the second and third floors of the four f…	Tsinghua University Museum of Art, a treasure of art and a feast of culture! 🖼️ Here, ancient and modern Chinese and foreign art treasures are intertwined, making people feel as if they have traveled through time and space to appreciate the vastness and depth of human civilization. [Kudos] The museum, with its unique charm, attracts countless art lovers and students to explore the true meaning of…
It's not bad, the price-performance ratio is average, and there are too many good places in Beijing.	Since the reopening at the end of September, I've been thinking about going to see it, and I waited more than two weeks before I grabbed a free ticket for Wednesday. From the north gate of the Zizhuyuan is very close, most of the area, said that there are seven courtyards, but currently open only the first five into. To the Western Gate there is not allowed to enter. Typical layout of the Han Bud…	Online see recommended to go, not a false trip, not many people, but a lot of various exhibitions, you can slowly see, it is worth going!	The National Art Museum of China (NAMOC) is the art museum with the richest collection, the highest level of exhibitions and a long-standing reputation in China. The museum is located in Dongsi, with a glazed tile roof in the ancient Chinese style, and is one of the top ten buildings in New China. The exhibition hall is free of charge, the principle of free tickets, you can make a reservation onl…	I found that the museum is organizing "exotic with the painting - the National Art Museum of China collection of Japanese ukiyo-e and the Qing dynasty woodblock prints fine art exhibition," so I hurried to make an appointment to come to visit. Ukiyo-e is a Japanese custom painting, mainly color printing woodblock prints. The exhibition will be the Japanese ukiyo-e and the Qing Dynasty Tianjin Yan…	The entrance to the exhibition hall is the subway station, out of the station can be seen; these days coincidentally in time for the 75th anniversary of the activities, people inside and outside of each other booing and warming the venue is really a little noisy; as the National Museum of Fine Arts, the head of the exhibits did not let a person is very amazing, the number is not a lot (after all,…	Having visited it at a very young age, the thing that stuck with me was that I always remembered a female corpse that still had hair growing. Let my childhood on this kind of archaeological things have a kind of inexplicable awe, in fact, is to feel gloomy but very magical. Then never took the time to visit, always passing and passing and passing. Then it started being ticket free and it was pack…	From Xizang North Road, Qufu Road bus station to take the 108 bus to Xizang South Road, Guangdong Road, get off, walk to the south gate of the Shanghai Museum, I three days ago, I have made an appointment to visit the time of 12:15-13:00. I entered the Shanghai Museum to focus on visiting is the Black Stone shipwrecked treasures exhibition, including a large number of antiquities provided by Sing…	Shanghai Museum East Museum has just been completed not long ago, about to visit, the overall museum area is quite large, there are three floors can be strolling, walk around, if a 2-3 hours almost, fine strolling, you can rent a voice guide slowly stroll. Need to make a reservation in advance in the Shanghai Museum small program, tickets are free, but some of the special exhibition is required t…	Actually quite open to the idea of a high quality museum of this kind, with a publicly acceptable admission fee that keeps out the hordes of walk-on passersby. Rented the docent and it worked well, almost all the offerings were covered. Just in time for the whole presentation, which was impressive. The volunteers are really heartfelt in their love and enjoyment of what they do, and get a sense of…	There is a parking garage and everything was satisfactory. You can rent a narrator, and when you are tired of shopping, you can also take a break at the 5th floor cafe to watch the river.	Card Shanghai AURORA Museum, said to be the first private museum in Shanghai, the next day, compared to public museums people are not so much, and the distance and cultural relics can be a little closer. The design style of the exhibition hall is very like, the content is summarized mainly is Buddha, jade, porcelain, sculpture these categories, 39 degrees in Shanghai, the museum is really a good …	Tsinghua University Art Museum is best on weekdays to come over the rest of the day really too many people special exhibitions: queues have been turned all the heads of the people bustling to reduce the enthusiasm to look carefully at the exhibition of the second floor is the exhibition of fibers Lausanne art on the fourth floor of the architectural history of porcelain, landscape paintings silk …	Autumn at Tsinghua University. Outside the door, in the Tsinghua Garden, in the lake, in the silver fir road to see the ginkgo yellow everything is so beautiful and a little cozy think about every day in such a comfortable and pleasant environment, sun screen, looking at the book, how wonderful to go to Beijing, Tsinghua University must go to walk around to take a look. Whether it is the humanist…	Venue layout design novel, rich in content, from Qi Baishi, Huang Yongyu works to furniture traditional embroidery, to the new school works are very like, in addition to the price of cultural and creative products is a little expensive, it is worth a look!
So it's the Manshou Temple. It doesn't deserve the name of an art museum. It's just some Buddha statues.	TheBeijingMuseumofArtnowcollectsnearly50,000piecesofancientartworks.FromtheprimitivesocietytotheMingandQingDynasties, thecollectioncoversawiderangeofworks,includingcalligraphyandpaintingsofvariousdynasties,tabletsandfamouspeople'sletters. FromtheprimitivesocietytotheMingandQingDynasties,thecollectioncoversawiderangeofworks,includingcalligraphyandpaintingsofvariousdynasties,tabletsandfamouspeople'…	Rating: 5 out of 5 After today's rain. I suddenly wanted to walk around with my camera, so I came to the Manshou Temple. Usually when I want to take pictures of temples. I only know to circle around Fayuan Temple and Yonghe Palace, but I didn't realize that Wanshousi Temple is so beautiful! However, rather than a temple, it's more of a museum, with many rooms containing treasured exhibits that ar…	The first visit to the National Art Museum of China, no admission fee with ID card to enter, need to enter the security check, lighters, knives and what can not be brought into the museum. Pavilion to visit the environment is very good, quiet atmosphere allows people to concentrate on the appreciation. Pavilion can be photographed, cell phone camera can be. The day of the visit happened to be Mas…	The subjects on display recently have been more serious and in line with the mainstream of current society. "The 'Helping the Wise through Beauty' exhibition encompasses a variety of art forms, including calligraphy, painting and photography, to document the journey of poverty alleviation. The exhibition about the epidemic is really shocking, especially the sculpture "Trace" below. Recording hono…	Transportation:Public transportation is very convenient, the entrance parking space is limited, and do not know whether the external use. Exhibition content: the 75th anniversary of the CPPCC, a lot of paintings and drawings, and are authentic, there are qi baishi, xu beihong and other everyone, feel very worthwhile. The exhibition hall is very large, to see all to go back and forth two trips. ti…	After passing by many times, I finally had a reason to go in! Little Bonsai school requirements to write something about the museum point something, saw what, did something, so first together to check the Internet, and then to the scene. From the subway People's Square, Exit 1 and 2 are quite close, do not have tickets, with the crowd queuing up into the security check, it feels like an airport s…	It's been a long time since I've been out to have fun, it's a rare day off, walk around and take a look at the People's Square, wandering around, and then walked to the museum, thinking about going in to take a look. Do not have tickets, with the application code as long as it is green, wine culture is really a variety of, and ancient jade, calligraphy, statues, before this I did not know that th…	Magic City Museum out of the hand must be a fine burst of red, the beginning of the summer, Egyptian cultural relics exhibition has become a hot spot of netizen discussion! Large stone carvings, painted wooden coffins, gold jewelry, limestone tablets, animal mummies, painted pottery, bronze statues ...... much-anticipated "Top of the Pyramids: Ancient Egyptian Civilization Exhibition" opened on J…	There were not many people at the exhibition, so it was very nice to see the exhibition quietly, and the use of 3D animation made the exhibition even more interesting. But the most impressive thing is the expression of the dragon on the celadon:)	#The first private art museum at 99 Fucheng Road, Lujiazui was planned and designed by the famous Japanese architect Mr. Tadao Ando, using glass curtains to construct a simple and clear geometric appearance. 🔍Collections: Terracotta, Jade, Celadon, Buddhist statues 🔖Terracotta: Tang and Han Dynasties, combined with animated virtual scenes, to walk, dress, live, play, and play as the theme, to sho…	Finally, I'm here to punch the card. I'm uneducated, but that doesn't stop me from punching the culture card	I came here to see the special exhibition "500 Years of Western Painting". Tickets or to buy, special exhibition of 60 yuan / person, the general exhibition of 20, of course, bought a special exhibition tickets all can see. Painting exhibition is very worth a look, we are familiar with Van Gogh, Monet, Gauguin, Morandi, Picasso, etc., etc., are on display, can be described as a feast for the eyes…	Transportation: Parking is very inconvenient, I found a nearby parking lot and walked here. Exhibition content: the second floor of the exhibition hall in the "children's thinking wonderful brush - farming painted wonderland - Western illustrators works exhibition", weekend people a little too much, there are a lot of fairy tale books in the plot illustration, very interesting, children can go to…	Exhibits are very rich, to see Huang Yongyu accidentally found that the author of "prosperity" painting is also very good! But may be the summer crowd, the exhibition and organization feel a bit chaotic, surprisingly, in addition to a cafe without ordinary drinking water. Next time non-holiday to come again ~
Less crowded super nice great like a garden very nice very nice very nice.	2022-10-5, card Wanshousi Temple Beijing Art Museum five years later, reopened Wanshousi Temple, this building was built in the Tang Dynasty, after several twists and turns of history to the royal birthday blessing is famous, Qianlong had 3 times for the mother of the birthday blessing, in 2017 began to refurbish, after a lapse of 5 years, on September 16, 2022 at noon on time to open. Wanshousi …	Wanshousi Temple, now called the Beijing Art Museum, is known as the small Imperial Palace in western Beijing! Net red magnolia flowers, rowan tree flowers, ginkgo trees, very beautiful in season! There are temple cats, raised very well, cultural and creative products and their figure, especially lovely 🥰 cultural and creative products to do quite beautiful, is the price is not low, bought a magn…	It is a bit old and looks slightly worn. I heard that a new museum is under construction. Many of the paintings are unknown, forgive me if I don't know anything about art.	📍 China Art Museum exotic with the painting - China Art Museum collection of Japanese ukiyo-e and Qing Dynasty woodblock prints fine art exhibition to the beauty of Zhi Zhi - China Art Museum of poverty alleviation of art works inside the pavilion with the temperament of art, teachers with students copying, parents with children During the epidemic, there was an exhibition of art works about prot…	In Beijing in addition to the National Museum is also worth going to the place, inside is also very large, there are several layers, and then there are a lot of exhibitions, from time to time will also change the exhibition, the traffic is also relatively convenient, the bus can be reached, a lot of books on the works in the inside can also be seen, need to make an appointment in advance, the tic…	How can you not go to the Shanghai Museum in Shanghai, rest early in the morning to go, Baidu map search, in the People's Square, the traffic is also very convenient, one to the ticket gate, are lined up to buy tickets, as if there is a limit to visit every day, to come early, did not line up how long it took to buy a ticket to go in, go with a friend, from the exhibition of ancient coins to see …	The day was slightly overcast and it was about to rain. Come on business trip to the city of Shanghai, by the way to visit the museum. This rare half-day opportunity to go around the Shanghai Museum. With Chinese ceramics exhibition hall, Chinese bronze exhibition hall, Chinese jade exhibition hall, seal exhibition hall, calligraphy and painting exhibition hall and so on. And the Shanghai Museum …	Sure enough is Shanghai, every year Shanghai exhibition is also very much this time the most red should be the top of the Egyptian pyramids of the Shanghai Museum exhibition it in advance in the public number reservation, did not expect working days is also very much people Egyptian exhibits 3 pavilions, take you together to see the Egyptian ancient civilization each museum has its own section of…	Private museum with slightly expensive admission. Exhibits are okay, movie showings on Friday nights are good	Lazy tiger above the tickets included, the family ate lunch, take the subway over to about three o'clock, five o'clock closed from the venue, a pleasant afternoon. Exhibit design is very reasonable, and the landscape is very good, you can take pictures, the second floor to go in one layer up to shop, children tired of shopping also have seats to rest, the air conditioning is very powerful in the …	The Aurora Museum is rich in content and has a lot to learn.	After the night shift to see the imuseum recommended Tsinghua Museum of Art special exhibition long grass so come to see as the next door after graduation has not come to Tsinghua for a long time Tsinghua Park more a lot of buildings car can be from the east gate into the school exhibits: great whether it is painting and calligraphy embroidery furniture porcelain or special exhibitions are first-…	The exhibition hall has 4 floors, and the most exhibitions are on the 4th floor. There are exhibitions of weaving, porcelain, furniture, calligraphy and painting, etc. The exhibition hall is very big and rich in content. In the calligraphy and painting exhibition hall, I saw the calligraphy of Persuasion, the first half of which was the same as that in the textbook, but the later one was differen…	Exhibition Hall is great, and there are many themes, but the most wonderful or public service lectures, is the public service lectures of the time is not too clear, do not know when there, I hope that there can be more publicity, and then you can engage in some of the external live broadcasts or something, there is no way to go to the scene to see the people can be synchronized through the networ…
Do that tourist cruise up is, inside is not big, the guide did not say what specific allusions, walk around to see!	One of the closest places to visit from our house. I can see Manshouji Temple from my house. It can be said that Manshou Temple and my house are neighbors. The restoration is a big project, and it has not been completed after so many years. We have been together for more than 40 years, and I wonder if my neighbor will still live here after the restoration is completed.	It's so beautiful and old-fashioned, and I ran into Sugar and Xiu Xiu, who are both internet stars.	The day is the theme of the war victory painting exhibition, the overall space of the Museum of Art is not too big, feel not as good as the National Museum of the first exhibition to stroll.	Want to come to see the exhibition, no advance reservation must be booked in advance ah, bring your ID card over. The public number can be about, the reservation situation is hot, the weekend is basically not about.	Been to a few times to see the exhibition, really is particularly good. Especially on weekdays, fewer people do not have to queue, the subway out is, the transportation is convenient. The exhibition is high-end and tasteful, the best choice for relaxation. Remember in July to see the master Huang Yongyu's works exhibition, through the decades of time, pottery in the sea of ideas of the master, an…	The transportation is very convenient, across the street is the Shanghai Municipal Government. People's Square subway station, Exit 1, walk straight out for a while you can get there. Mainly see the bronze exhibition area, very good museum, feel the prehistoric civilization. In addition to sculpture and porcelain exhibition is also very good, it is worth renting a lecturer to understand the backg…	The Shanghai Museum doesn't have a lot of exhibits, and the grounds are small enough that it's not crowded before the National Day, and you need to make an appointment and check your health code. There are a lot of fine ceramics, jade, paintings and calligraphy, and there are a lot of personal donations in the exhibits. When I was there, I happened to be at the "Treasures of the Treasure: Treasur…	Ancient Egypt exhibition finally came to the doorstep, thankful to grab a night ticket to pull weeds. Choose weekdays around 4:30 admission basically no line. A total of three exhibition halls, each hall can only brush ID card to enter once. Into the hall borrowed a AR smart glasses as an explanation, orderly security check, orderly visit, air conditioning is very full (recommended to bring an ai…	Fewer people are the key and you can enjoy it in peace. The fifth floor cafe has a perfect view of the river and definitely	Luckily the entrance fee is 50 in total it's not as good as going to Shangbo hahaha	Junior high school graduate of the great nephew likes a variety of exhibition halls, in the Universal Complex saw the Aurora, the next day to go, not bad, the future high school students to give a favorable review	Super like it, the whole art gallery is very well designed, the exhibition hall arrangement is also reasonable. In order to paint 500 years to go, let me amazed instead of the second floor of the fiber show, heard a lot of people are on the works and painters like a few, so envy ah, to properly strengthen their artistic cultivation, and friends boasted that in the future and she went to Europe, I…	A museum located in Tsinghua University! Designed by Swiss architect Mario . Designed by Swiss architect Mario Botta, it has a thick sense of intensity, and he is also very good at utilizing light to give the reddish-brown bricks more texture. The exhibits inside are only open on the second floor, there's a Qing Dynasty Porcelain gallery that's worth seeing, but the rest is of general interest. T…	The venue's trenchant a little unexpected but part of the exhibition charges admission to rush a tour, the fine strolling clothing exhibition, the ancient rich people's fancy dress, the explanation of the teacher's professionalism and the Beijinger temperament impression of gray is very good ~ 2024.5
Also been there many times, each time there are different temporary exhibits, the yard ginkgo tree roots old	Ming and Qing dynasty royal temple, former palace of the Empress Dowager, today's art museum! The top of the mountain gate of Hongfuqitian color painting, the main hall of the Ming dynasty wood carving thousand Buddha and the Qing dynasty three Buddha statues, the back of the bat-shaped rockery, the back of the hall of the Ming dynasty copper pagoda is featured, recommended! The current exhibitio…	It contains about 130,000 exhibits, and many of the exhibits, such as paintings, calligraphy and porcelain, are from the royal family and are worth viewing. In addition, the architectural gardens are also featured. Of the four Western-style gates in Beijing, there are two here.	The National Art Museum of China always has painting exhibitions, you can pay more attention to its official website and keep an eye on his works on display. All are free tickets, to the door, direct application will be given. Generally in the morning to come early, otherwise, to noon people will be closed. Last time, I almost didn't see anything, so I went home. Thanks to 10 o'clock, that did no…	People are relatively few, very quiet, the exhibition is not rich enough, feel that only 5 layers can look at, the other layers of the exhibition is a little bit to make up the content of the painting of the main recent exhibitions, several layers in the rest did not display, inside the quieter, is a walk and quiet walk place, I was the afternoon field, feel only dozens of people over, strolling …	Running to the ink rhyme vein - Zhejiang Provincial Museum Collection of Ming and Qing Dynasty painting and calligraphy exhibition of this exhibition to go, booked a weekend afternoon admission time, people to no, long line to go in, but it is definitely worth it, there are professional interpreters, interested in listening to the paintings of Shen Zhou, Lan Ying, as well as calligraphy Xu Wei, W…	Very good-looking ah look at the three pavilions bronze sculpture ceramics wood have to see the end of the next time to go!	Worth a look, from 10.30 in the morning into the museum to 3:00 in the afternoon before coming out, to go to the day several museums are under maintenance, no way to see, it is a pity. In the calligraphy and painting gallery to see some from hundreds of years ago very vigorous life, those stretches of the mountains hidden in the expression of the little people, suddenly saw the painter can be lov…	Shanghai Museum Top of the Pyramid Ancient Egyptian civilization tickets are sufficient Top of the Pyramid: Ancient Egyptian civilization exhibition exhibition name: Top of the Pyramid: Ancient Egyptian civilization exhibition exhibition time: July 19, 2024 - August 17, 2025 (closed on Mondays, except for legal holidays) exhibition location: Shanghai Museum People's Square Museum on the first flo…	This is a private museum or let a person quite amazing, a lot of collections, very exquisite, there are special interpreters, the introduction of detailed, the most favorite is less people, there will not be other museums of the hustle and bustle of the noise, in the riverside boulevard, the scenery outside the window is also very beautiful, there is a cafebar so that you walk tired you can rest …	Aurora Museum is a half-day tour for history lovers～The collections in the museum are quite rich, and I personally like the Jade Museum and the Buddhist Statue Museum～The location of the museum is excellent, with a panoramic view of the opposite side of the city～The English translation of the artifacts is also quite good, and there aren't a lot of tourists at the moment. The Aurora Museum has a m…	Very good, only after visiting in person, you can feel the deep cultural atmosphere and exquisite collection of the museum. It closes at 5 p.m. and a visit at 3 p.m. at the latest is recommended.	#Review Gift##Review Harvest, Beijing Must Win##The Tsinghua Art Museum - 500 Years of Western Paintings Special Exhibition All the exhibits are from the Fuji Art Museum in Tokyo, which exhibits a series of Western paintings mainly oil paintings from the 15th century to the present day in its collection. Each gallery and each painting is accompanied by a very detailed text description, which is v…	There are a lot of regular displays, so don't think of the Art Museum as an art museum, and the key thing is that you don't have to pay for a student card, so it's very comfortable.	It's supposed to be making money in the name of Tsinghua. You can't get into Xinhua from here either. Inside is also very dark, if it is put elsewhere should not be much people to visit.
Visiting Notes: Tickets 20 yuan with a Beijing Museum Pass free two people every Wednesday before the 200 audience free Monday closed 9:00-16:3016:00 stop entering the Wanshousi Temple is located in Haidian District, Gaoliang River (Changhe) Guangyuan gate west of the original name of the Jusu Temple Wanshousi Temple was built in the Tang Dynasty, the Qing Dynasty, Qianlong sixteen years in the t…	Repair is very good, the temple is not big, can not be compared with the big round, if you come to the capital personnel, time permitting can be, do not allow or go to the Summer Palace and so on big round	The route was easy to follow and very unique attractions. Enjoyed it very much.	It's free, you can enjoy contemporary artworks and there are fewer people, so it's worth a visit.	I've always wanted to see an exhibition, and I finally got to see it on a windy and sunny day. In the morning to go quite early, booked tickets in advance, the entrance checking and so on are very fast. The day I went there, only four or five floors were open, so I didn't stroll for a while. Overall it was a bit of a shame. In a few days, when the other exhibition halls are open, there will be ag…	Keep an eye out for exhibitions and come over to see them. The museum's a great place to make an appointment.	It's really nice to see the oracle bones of something that's been around for a long time.	It is worth visiting again and again. The layout of the exhibits, the introduction of special exhibitions, the way of display, are very affordable to the positioning of the Shanghai Museum, there is a kind of worthy of the feeling of the Shanghai Museum.	Very nice to see the exquisite Egyptian exhibition ~ must be on-site to experience the actual feeling of the photos to carry out the first day to go to the people although there are also a lot of queuing very hot, but it is well worth a look!	Good weather in the spring must go out for a walk, the temperature is too high, go to the indoor museum walk, in the excursion can also increase knowledge, is always more like the place. AURORA Museum is open in the riverside AURORA building, a total of six floors, a service desk, the second floor of the exhibition of the Han and Tang Dynasty pottery Yong, the third floor is an ancient jade, the …	The Aurora Museum is a great museum to experience with a card from Aiwen. Overall, it's a great museum to experience with not too many people and it was very quiet to watch the whole exhibition (the first time I watched the whole exhibition seriously). The things displayed inside are great, and I also saw the little friends who probably came to finish their summer vacation homework!	A better private museum, with a big place, many exhibits, and more elaborate exhibits.	Convenient transportation, take a taxi directly from the door of Wudaokou in, to the museum door to buy tickets. Alumni discount of 10 yuan, show your diploma to enjoy a discounted admission price. Enter the exhibition hall atmosphere simple, quiet and comfortable. Start visiting from the right, each piece of work is everyone quietly appreciate, natural queue to take pictures; there are individua…	TIPS: The price of admission is $25 and you need to bring an ID. Each exhibition hall is very quiet, large area, see the exhibition is very comfortable. Exhibition content: Wu Guanzhong exhibition has a Tibetan thangka impression of the deepest is related to the epidemic exhibition, touching the heart. This row of models of medical personnel, touching. Many of the photographs exhibited inside wer…	It's especially good, but it's a shame I can't mix it up inside Tsinghua haha.
The temple did not take pictures at first I think it is quite good behind the back to hang the wishing sign is a bit meaningless!	The name of Wanshou Temple was given by Empress Dowager Li, the mother of Emperor Wanli of the Ming Dynasty, to build the temple. Because of the auspicious name of the temple, Emperor Qianlong had wished his mother's birthday here three times, and Cixi was a regular visitor here. Nowadays, Wanshousi Temple has become an art exhibition hall, exhibits in addition to Buddha statues, porcelains, furn…	There was a lot of artwork on display, and the offerings were exceptional.	A long time did not go in to visit, with friends passing by, found that there are new exhibitions, feel that people living in the neighborhood will be very happy, always go to have a lot of exhibitions to see, there is a pavilion with AR experience of the machine, you can pro-life experience of immersive science and technology, the sense of entry is very strong, beautiful, said that the Museum of…	In Beijing belongs to a relatively low-profile museum, but although low-profile, the collection is no less than other museums. Only Xu Beihong's galloping horse works there are dozens of, just not necessarily all out of the exhibition. There are also works by Picasso and other artists with the highest prices in the current auction market. There are many other painters we are familiar with. We've …	Although not an art student, for art is pure expectation and aspiration, and appreciation, the entire museum, stroll down to a small half-day, each work requires aesthetic point, in short, more than a few times to have a new feeling!	Exhibits are very rich, see really up posture, upstairs and downstairs a total of 4 floors, is all browse through also really a little tired, anyway, free, free time to come back to see it!	It's easy to get in with a reservation in advance, probably not a holiday, not too many people, just show the green code and wear a good mask. The management of the pavilion is very strict, not allowed to take off the mask, the pavilion has four floors, but each floor is divided into several pavilions, the area is very large, you can browse for a long time. The air-conditioning is on sufficiently…	Shanghai Museum is a long time did not go in, these two days just have the Egyptian Pharaohs exhibition, take advantage of the tropical daughter to visit, after the renovation of the Shanghai Museum is more beautiful than before!	Buy travel tickets, the place is very good to find, just in the square on the side of the AURORA building on the first floor, exchange the ticket directly to the second floor, into the museum door placed in front of the treasure of the museum - the South Dynasty beasts, the second floor of the main show on display terracotta figurines, the third floor is a jade, the fourth floor is the blue and w…	Location is very good, facing the Huangpu River building is very beautiful, just come in the rotary staircase is very atmospheric for a private museum, the collection is considered rich, each layer of the placement is relatively loose, feel this lot for this is really not a lack of money.	A museum I have not noticed, Lujiazui came many times, AURORA building can be seen everywhere, but I do not know that there is a museum is not much, very suitable for the summer, too hot outside, come in to look at the exhibits, kill time exhibits a lot of porcelain, jade, slowly walking in the corridor of time, as if they have been to that dynasty!	Tsinghua University Art Museum Tour Western Painting 500 Years Tokyo Fuji Art Museum Collection Works Exhibition Tsinghua University in the art museum, absolutely worth the price of admission, each painting is condensed the essence of the artists' creativity, are masterpieces, it is worthwhile to go to the appreciation of the art museum is full of art, I hope there is still an opportunity to go t…	🎨 exhibits: there are four floors, the day I went there was only 2 floors to carry out, there are porcelain, embroidery, thangka, calligraphy and painting, etc.. 🎫 Tickets: you need to make a reservation in advance WeChat public number, bring your ID card, and pay at the scene on the day. 20 yuan / person 💁 guide: when we went to the day happened to meet a Tsinghua University student volunteers, …	🍎Exhibition content:Sprouting is the animal world created by the artist. This year is the 160th anniversary of the birth of Mr. Qi Baishi and the 100th anniversary of the birth of Mr. Huang Yongyu, in order to commemorate the two old gentlemen. Tsinghua Museum of Art hereby launches the "Mingsheng - from Qi Baishi to Huang Yongyu" art exhibition to pay tribute to the two old Mr. art evergreen, an…
It's a small museum, right on the edge of the West Third Ring Road. Not many people visit, more quiet, but basically no exhibits, a limited number of exhibition halls are usually locked doors. 20 yuan admission is not worth it.	If you go to Beijing to visit only one museum, I think I would recommend this place - Wanshou Temple, a microcosm of the essence of national art. The Wanshou Temple that I remembered before was still under Wang Xiaobo's brushstrokes. I will always remember the line at the end of the book: "Everything in Chang'an is over, everything is going irrevocably to vulgarity". Of course, this Wanshou Templ…	Purposefully check the little red book to go, avoiding the peak summer vacation, indeed relatively few people, inside also go quite large. There are a lot of non-heritage art activities can sweep the code to participate in ~ ~ ~ ~ next time you have time to play a good time! The main thing is that the Wanshousi Temple's refrigerator stickers are too good-looking ah angry to buy a lot to send frie…	Went to the art museum for the weekend to smolder. The weather is also good. Not far from Wangfujing, walk directly to the past, three stops on the way, when I was a child, I went to buy painting things, art museums have not really been inside it, with an ID card will be able to enter free of charge, not too many people, a total of three floors, but only one floor of the exhibition hall is open, …	It's too hard to get a ticket on the official website! Only 100 per day, basically no tickets for a week. Actually went to the scene, I feel that the people are not so few ah, I think there is the scene directly to see the exhibition, may show a little ID card and health treasure on the line, because in and out of the time there are a lot of people did not make an appointment at the door. If you …	Opening hours:9:00-17:00 (16:00 stop entering the museum), it is recommended to book in advance is more practical. You can repeatedly card place, often replace the new exhibition, 6000 per day, unless the National Day and other holidays, weekdays are easier to book. Convenient transportation around, parking is not easy, or recommend public transportation to the right!	There are to Shanghai if time permits always have to come to the Shanghai Museum to see the location is very good in the People's Square prime location ah building shape is the dome of the sky round square body base constitutes an unusual visual effect of the whole building to the traditional culture and the spirit of the times skillfully blended together in this novel style in the total more tha…	It happens to be after strolling through the Chinese Coin Museum in Beijing to write this review, although the two positioning is not the same class, but the difference is too obvious, today to the Coin Museum, because for some reason, the underground passage is closed not like the way, can not get in and out of the way, six or seven minutes of the journey, raw walk for forty minutes, heart tired.	I flew in specially for the Egyptian exhibition. I bought an early bird ticket and made a reservation for the earliest time slot, and it was really super crowded. It takes about two to three hours to finish. A total of 3 exhibition halls. Tips, mummies only cats and cats, no human. Tutankhamun's gold mask is also not. If you mind, don't go all the way. When you arrive, you can first buy cultural …	I have a travel coupon directly to the first floor service desk to exchange tickets and stamps can be! In Lujiazui from Zhengda Plaza next to the Aurora building about 200 meters is very good to find it! It is said that this is a private museum, not many people come, three or two but this is also very quiet. The whole six floors are divided into different content display, or favorite porcelain la…	The unit of a parent-child activities arranged in this museum, the location of high-end, quiet, museum objects are private collections, very appreciated, the venue staff said that the museum design is a very famous Japanese designers, the fourth floor of the cafe is a net red cafe, facing the river, the scenery is pleasant, suitable for photography. On the third floor, there are children like col…	There were not many people visiting on the workshop day, and the pavilion was quiet and very suitable for viewing the exhibition. The exhibits are exquisite and rich, and the knowledge of the research area is in-depth, so it is a very pleasant trip!	Today, I booked a ticket on the public website to see the 500 Years of Western Painting special exhibition. It's my first time to visit this museum, and I feel that the exhibition is still very carefully laid out. Background color tone elegant, very like. This exhibition is 60 dollars, not bad, more than expected, cost-effective can be. And you can see all the exhibitions in the whole building ..…	Originally went to the Wudaokou subway we saw the Tsinghua University Museum of Art, decisively first card some, into the museum need to phone real-name reservation, tickets for one person 30, the specific content of everyone to come to visit it ~ Transportation: Line 15, West Exit Terminus followed by a few minutes of navigation to the exhibition content: since the tour to card it!	I rush by each time and make sure to take a stroll.
With the pass on the introduction is completely different, there is no collection, only two very small exhibitions, and Wednesday would have been free, the pass can not be used, it is not worth going, thanks to this good name "Beijing Art Museum"!	Reservations are required. There is a "Manshu Post Office" neighborhood store on the right or in front of the entrance, where you can buy a variety of postcards and products with nice designs and have postcards sent to you. Each room in the center has a themed exhibition, so you can see them in order. However, the northernmost part of the middle road, the west road, and the southern part of the e…	Wanshousi Beijing West small Imperial Palace in the west side of the west side of the Zizhuyuan, renovated, reopened in the past two years, the collection of exhibitions here is very rich, 10:00 a.m., there are also explain the staff, the elderly, the disabled are free of charge, the labor union APP also applies to the door to sweep the code can also be directly into the park, here there are a to…	On March 8th Women's Day, the unit organized an activity to visit an art museum. It so happens that there are many masterpieces on display in the museum, so when I was young, the art cells that like art and painting began to play a role. That said, I have passed by the art museum hundreds of times, but I have never been inside, inside the ancient feeling, coupled with the masters of the real work…	It seems that because of the special period every day to receive five hundred people to make a reservation so hard to know which day at midnight a little more finally snatched the Sunday ticket although the flow of feeling also quite a lot of people after all, the whole museum is worth seeing is the exotic with the painting of this exhibition of the other floors are all the what poverty alleviati…	Teacher! Good morning! Gale. Yanagi: Results. Victoria Shipbuilders. Pan He, Wang Keqing, Guo Qixiang, Cheng Yunxian: Peace. Wu Huiming: reverie. Zhang Deti: Ding Ling Statue. Zhao Ruiying: Gama. Zhu Ziqing portrait. Wei Xiaoming: Catching the Wind. Zhang Yibo: After the Cockcrow. Zhang Deti: Little Dawa. Situ An: Beethoven. St. Sebastian. The Miner's Son. He E: Deep Love. Wang Baoming: Childhood…	In order to respect the relevant regulations in the museum inside, not to take pictures, a few days ago and his wife went to the Shanghai Museum in the circle, to Shanghai for a long time or the first time into the museum. Previously also been to other places museums quite like to feel the past of Chinese culture, I am also more nostalgic a person, like to feel the atmosphere of the previous terr…	Now because of the epidemic, the scrutiny is very strict, ID card, with the application code, appointment code, temperature measurement, none of them can be missing. It turns out that there are still quite a lot of people. A lot of people are swimming in the sea of poses. And like me, a lot of people come alone, especially the majority of girls. Personally, I prefer jade, looking at the collectio…	Now visit people or a lot of this selection did not pick the precious stones but chose a lot of historical significance of the artifacts of this exhibition also did not really mummies to come because India out of respect for the ancestors, can not let the mummies out of India for people to visit but there are cats and cats to come to the exhibition site can also take the cat masters to go to see …	On the first floor, the service desk exchanges tickets, handles the Lovecraftian induction guide, and sends bags. The second floor to the sixth floor is the exhibition hall, the second floor is the darkest, one floor bright up. Up to the celadon porcelain exhibition area, bright and transparent. The sixth floor is next to the floor-to-ceiling glass overlooking the Bund. It is recommended to arriv…	The AURORA Museum is located in the AURORA building by the Huangpu River, and it is the first time that I enter the building to see the exhibition, as I used to see the building from across the river. AURORA Museum is considered a niche museum, not very big, but the exhibits are arranged and displayed very well, there are also a lot of explanations and introductory videos, from ceramic dolls to j…	I saw a jade coat from the Han Dynasty, which is sewn with pieces of jade, and the photo will not be shown. But my question is: How many pairs of jade clothes are there in China now? Is the one in Aurora a gold strand? Silver strand? Copper?	The art museums in China's top universities should be of a higher standard - from the design of the building to the management of the visitor traffic organization to the quality of the exhibits. In order to see the famous paintings in the Tokyo Fuji collection, I lined up for half an hour in the cold wind and rain, managed to get through the door, then lined up to buy a ticket for the security ch…	Tsinghua University Art Museum really like especially the porcelain here, there are a lot of strange shape is I have not seen before, super like. But once is simply can not see the end of remember, I need to come more than once, slowly and quietly appreciate their beauty. Ancient Chinese porcelain really has a lot of stories	🌟 Tsinghua University Museum of Art:A taxi can take you directly to the Art Museum dedicated channel 💫 First of all, from the appearance, the architectural design is unique, full of modernity and art, both the lines and the overall shape, all show a unique charm 🎨 Into the pavilion, the space is open and spacious, and the layout is reasonable. The exhibits are even more rich and diverse, wonderfu…
The Beijing Art Museum is in Wanshousi Temple, a bus ride down to Wanshousi Temple, south of the General Political Bureau of Song and Dance Troupe and west of the Guangyuan Lock on the Gaoliang River. The museum's entrance fee is included in the pass, buy a pass can be 2 people free. July to catch here just started two exhibitions, one is Yu Ze Longxi Qi family culture jade exhibition, the other …	Restricted flow and so on, are on the purchase of tickets crowd elderly people seem to want to enter at any time can enter the exhibition content:Most of the area is not open, right? But more and more cultural relics and monuments can be open to the public has been a very good trend tips: security checkpoints behind the small courtyard can be exchanged for paper tickets if you buy a conjoined pos…	Located in the West Third Ring of the Wanshousi Temple known as the small Forbidden City in western Beijing, the epidemic a few years before the restoration, the year before last opened, at first went to a very large number of people, so I have been waiting until this year to go to the card. Tickets 20 yuan, with Jinxiu Huabei annual card can be free tickets. Not many people on weekdays, the atmo…	The environment is very good high-end atmosphere upscale, don't catch up with a lot of people to better appreciate the works of art!	First time at the National Art Museum of China. I swiped a review near Longfuji Temple that said there was a recent ukiyo-e exhibition. You need to make a reservation on the public website to enter the museum, and it's quite popular, I had to wait for a week at the earliest when I made the reservation. Together with the ukiyo-e, there are also woodblock prints of folk coloring from the same perio…	Very rich thematic exhibitions basically every month there will be changes this time to see the Belarus Hangzhou and the 60th anniversary of the exhibition of the convergence of art and the collision of ideas across history and borders sculpture printmaking oil painting ink realism abstract white drawing machine seal carving sometimes share the desire to be a kind of artistic expression if you ha…	It was great, worth the trip, went for almost a full day.	Last year, I watched the birth of art, from the Sun King to Napoleon, and the Ecole Nationale Supérieure des Beaux-Arts in Paris, and as a graduate of the Fine Arts program, I thought of the Leben series, and it was all a model to learn from~!	788 pieces of cultural relics parachuted into the magic met the top of the Egyptian pyramids booked a weekday morning session, want to catch up at 9:00 a.m. before the museum, I did not think that many people in front of the serpentine queue for about 15 minutes, hot summer fortunately, the doorway every few meters there is a vapor spray fan, but also relatively humane. Into the door on the renta…	A very perfect experience, volunteer guides explain in detail, so that we have a more informative understanding of the history behind the collection of treasures, archaeological knowledge and symbolism, Friday night is until 21:00, recommended to come over to visit on Fridays, you can enjoy the night view of the Pu River at night, but also to give yourself time for in-depth visit and experience!	AURORA Museum, it's a very good location, in the Pudong Riverside AURORA Building, is that we often see on the Bund, the most eye-catching, light show of the building dare not be divided into a total of pottery, jade, celadon, Buddha's head of the four topics, each topic of the product is very rich, especially jade and celadon. The whole building is also very atmospheric, worthy of the net design…	2024, 7, 7: Visit the AURORA Museum to see the cultural treasure box on the banks of the Huangpu River, the architectural design work of international architect Tadao Ando! The architectural craftsmanship is really awesome, and the details are pleasing to the eye! The large glass windows, the reflection of the internal and external scenery, the matching of arcs and straight lines, and the design …	Be sure to buy your tickets in advance! Buy your tickets in advance from the official website! Otherwise the line will go on forever! I bought my ticket in advance, and when I entered the lobby, I still had to wait in line for a long time. I don't know why there are still people with small babies. Do you really understand? The baby was crying all the time. There were also some people fighting bec…	Although now the university are not allowed to enter, but this art museum in Tsinghua can go to see the exhibition, remember to book on the public number on the line, WeChat search: Tsinghua University Museum of Art, now come not many people, I was the day of the temporary appointment. The exhibition is quite a lot, the regular ticket 20, you can scan the code to pay. Remember to bring your ID ca…	This is a comprehensive art museum where multiple cultures meet and collide~
This ticket 20 meters a museum set up a lot of utensils, there is a small pot pink color really good to see the introduction is the product of 1835, can stay until now the color is still so bright, a lot of glassware should be exported products, the top of the flow of gold has a pattern of lotus flowers, there are also buildings of the pattern, think of the year people are really handy ah, now a …	Memory of Wanshou Temple renovated for a long time, every time from the Zizhuyuan to the West Third Ring Road will pass by, but never went in, until June this year to reopen to the public. The reservation channel is now open, and like many temples, it is closed on Mondays and free for the first 200 people on Wednesdays, but due to the recent opening of the new, the reservation is full, resulting …	Manshou Temple is perfect for spending an afternoon with nothing to do. There are shade trees, benches and desserts, watching white clouds flowing in the blue sky, cats sleeping soundly under the eaves, women's red crafts on display in the annex behind, and tourists lining up to take photos in front of the moon next door. It is said that the cultural creations here are unique, the price is not ch…	After ten years in Beijing, it was the first time I walked into the National Art Museum of China, because I had enrolled in the Chinese painting and calligraphy interest class, so I started to pay attention to some art activities. The exhibition halls of the museum are not too big, and there are not many works, but there are many types of artworks, both domestic and foreign. At the side of the mu…	The National Art Museum of China (NAMOC) is a very good art museum. Generally have a new exhibition will come to see, update speed is still quite fast, domestic and foreign fine exhibitions have, every time to see feel to learn a lot. Now you need to make a reservation in advance on WeChat public number, every day to put 500 numbers divided into 300 in the morning, 200 in the afternoon. need to m…	What a great way to see the grandeur and magnificence of the country and come to an art museum. The experience was great.	Located in People's Square ~ surrounded by a large green lawn! At 4:00 p.m. on the restrictions on admission ~ in line on the left side of the gate ~ door security check can be free admission, very convenient. Unlike the Nanjing Museum, you still need an ID card to get a number .... Usually spend about 3 hours to see the whole scene ~ collection is very interesting 2 floors have tea rest room ~ w…	Understanding this city, probably only it can pontificate what the answer is? Dang Dang~Shanghai Museum, guessed it Transportation: People's Square, Nanjing Road Exit, Metro 1, 2, No. 8 Bus: 18, 20, 37, 49, 930 "Shanghai Museum" tips: during the epidemic need to be booked in the public No.: Shanghai Museum the next day's visit, check the mail after the reservation is successful, to the scene need…	After eating hurry to line up China and Egypt as one of the ancient civilizations, this year coincides with the tenth anniversary of the establishment of a comprehensive strategic partnership between China and Egypt and the "China-Egypt partnership year", the ancient Egyptian civilization exhibition, is the first cooperation between the Chinese official museums and the Egyptian government, but al…	June '16 . Quiet on the weekends too. Almost a packaged show.	Weekend card AURORA, the landmark is very funny, in the riverside, the appearance is really ~ ~ ~ opulent ~ ~ ~ inside the exhibits are not a lot of Buddha quite a lot of five layers and four layers in general. The day of the sudden power outage, the third floor closed, saw the opposite side lying a human nature do not know what, in fact, quite like to go over to see, but the security guards bloc…	AURORA Museum on the Bund, the appearance of brilliant, inside the space design is also very atmospheric, the staircase is a good place to take pictures of the card, not too many people on weekends, the museum charges admission 60, inside the collection of each is a fine product, a lot of TV have seen the first time I know is the collection of the museum, this is really a treasure.	Heard that Tokyo Fuji Collection 60 masterpieces to Tsinghua Art Museum exhibition, specially come to see, but unfortunately to all four o'clock, hastily bought a general admission ticket to see the Atlantic painting exhibition. Talk about the United States 🇺🇸 changes in fine art paintings, the major schools and techniques received the influence of Europe, and gradually trip the American Empire s…	20 dollars to see several exhibitions is really a blood money! The promotional posters and materials in the exhibition halls alone are worth the price of admission, and I just love collecting this kind of knick-knacks. And Miss went to see Yu Guanzhong's exhibition, is in advance in the public number reservation and then arrive at the venue after the purchase of tickets, but unfortunately the mus…	Very good art museum, different from the National Art Museum, what is especially good here is that there is a full exhibition of Mr. Yao Hua. Xu Beihong's horses, Qi Baishi's shrimp are here, there are also a lot of Huang Yongyu's paintings, Qi Baishi's paintings than the National Academy of Painting, the first floor is a contemporary art exhibition, this piece of abstract painting I can not appr…
Quiet place with substance, sit down and do not want to go. The place is not very big, not yet fully repaired, very few people, no temple feeling, very imperial. Parking is not convenient, low-carbon travel it.	The Wanshousi Temple, built in the Ming Dynasty and home to the Beijing Art Museum, is home to a variety of ancient art treasures, and was recently reopened for the first time after five years of closed-door overhauling, making it well worth a visit!	I came here once many years ago, but today I went to dinner in the neighborhood and suddenly remembered that I wanted to check it out. Found out that it was converted into an art gallery. Exhibition hall is very small, but we roughly strolled for 2 hours, each hall is very interesting, small but exquisite. The art museum has a lot of collections, a wide range of items, in the sunny afternoon to e…	Why is it so hard to make reservations at Chinese museums! Luckily, I was able to make a reservation for the art museum, so it wasn't a wasted trip to Beijing. Seriously, it felt a bit like an art school graduation exhibition, probably because I don't know anything about art. Still, it's nice to go to museums, art galleries, and music galleries more often to cultivate your senses.	The art museum, which often brings children, is located near Wangfujing, with convenient transportation and direct subway access.	Picked a cool day to go to the art museum, free of charge, just need to make a reservation in advance can be, the first night will be able to make an appointment to the next day's session, or more convenient. The entire venue is very large, a total of four floors with display content, respectively, 1F, 3F, 5F and 6F, as for the second and fourth floor where to go, I do not know, take the elevator…	Bronzes, pottery, paintings and calligraphy, coins, Ming and Qing dynasty household furniture, ethnic costumes ...... the treasures of Chinese civilization, worth a look. It's free, you need security check to enter, and you need to take a sip of the water you brought with you.	I've been here countless times, and this time there's a new exhibition! *^O^*	Door queuing security first said 1 hour in advance row, said our time did not arrive to let us wait a while directly over, a moment immediately said re-row, before the words have not said, what management, very poor, the pavilion is very crowded, there is no staff management diversion! Hours of the museum complex rubbed out!	The Aurora Museum of Art is a great place for me to study art, and I especially like the totem celadon patterns on the antique jade, which are very helpful for drawing! It is a little difficult to find the place! The square is a big circle Oh! In fact, the object museum wonderful night first time to come, we came to more than four o'clock, four o'clock half can not go in Oh! Good luck! There are …	Hit the stairs. You don't have to buy a ticket to go in if it's just for the grand European staircase. Of course the stairs inside are nice too	I did not expect this museum opened in the busy urban areas, the subway did not go far out to the beginning thought it was a very small museum, buy a good ticket to go in to realize that inside is actually very large, there are four floors, each floor has a different content of the exhibition, if you want to carefully stroll, at least you can visit more than half a day, is also very suitable for …	In order to see the special exhibition of the Fuji Art Museum to come, Tsinghua now enter the need to make a reservation, can only come in from the east three doors, people are super, it is recommended to buy tickets online in advance, you can not queue. This special exhibition is also very crowded, probably need to line up more than half an hour. The exhibition is still great, rich exhibits, the…	Recently, I have been following the photography exhibition of Mr. Wu Guanzhong, thinking that I have not been here since the epidemic, so I sneaked over here. Art Museum near the autumn colors are really beautiful, and each sculpture with a unique sense of conflict with the beauty, only in the building around a circle are very satisfied. Epidemic period can only enter and exit the east gate, you …	Slightly less crowded in the summer, there are still a lot of school trips and tours. Qi Baishi to Huang Yongyu is indeed a big exhibition, each piece of work has a detailed introduction, you can look carefully, and not just the works of these two masters. In fact, the two artistic characteristics are not quite like, Huang favors life interest, witty and humorous, cartoon like, with text more int…
I don't really think it's a particularly nice place, but I've been there a few times anyway, so I don't know why. Wanshousi Temple is also known as the Beijing Art Museum, the collection is quite a lot. But every time you go to the tour group of people, quite a lot, seem to be praying for blessings and incense to go, as for the collection, I guess most of them will not look seriously. In fact, so…	Wanshou Temple after five years of restoration is finally open to the public again. There are seven halls in total, and the last one is still open, but it doesn't affect the view. Although there are countless people visiting, it doesn't affect the garden, because there are countless exhibits and people are attracted by different things. The periphery of the cultural and creative store is also ver…	Very good place, there are a lot of thematic exhibitions, the three Buddha statues, the eighteen luohan and the Ten Thousand Buddha Pagodas are very impressive, but the lack of interesting cultural creations, such as the auspicious money in the coin exhibition is very suitable for cultural creations!	A high art hall, use your lunch break to get some art. Now there is a special exhibition of BRICS Art Museum Alliance on the left side of the first floor, and some of the paintings are very distinctive. The middle of the first floor is the ninetieth anniversary of the China Academy of Fine Arts exhibition, the third floor and the fifth floor is being set up, the sixth floor of the Treasure Pavili…	As a native of Beijing, I had the honor to visit the National Art Museum for the first time with the young women of literature and art, and the expected is not quite the same, the internal scale is not large, and there is no "treasure" of the famous paintings. A total of five floors, the fifth floor of the most people, the Japanese ukiyo-e exhibition, there are staff members volunteer to explain.…	Come to see Shen Zhou's scroll picture, who does not like Shen Zhou, he is good at landscapes, love to travel far away, west of Jiaozhi Jingwu, south of Heng Yue, all the traveled walk, all the picture in the room. To look at the paintings of the ancients is to share his memories.	I came here when I was in junior high school, it's kind of a revisit, someone wanted to go shopping, and then a bunch of groups came here.	After strolling on the blog full of bottles and cans haha black stone shipwrecked artifacts exhibition domestic debut of these treasures not far from Singapore shipped to Shanghai for free on display is definitely worth a look. 1998, a shipwreck on the seabed silent for thousands of years in the sea area of Indonesia's Beletown Island, next to a black reef was found, and therefore named "black st…	rushed to this Egyptian exhibition to go, people are really more, the ticket is too hot too hot, 20 to go with baby queued up half a day, too hot, into the pavilion is much more comfortable, be sure to give the child to borrow the interpreter, listen to the side to see and hear do not understand, the exit of the cultural and creative store things do not feel like money everyone is snapping up ~ t…	Light of Time--Hu Jieming. Jigsaw Puzzle of Memory "Time" is a longstanding theme of Hu Jieming's creative work. The seven giant windows in the Crystal Hall of the Aurora Museum remind Hu of the seven days of the Bible. The seven days of Genesis: In the beginning, God created the heavens and the earth, and there was light. Light is the starting point of time, the sun rises, the moon sets, the fou…	Tadao Ando in the design, specially in the sixth floor of the Buddha Hall left an egg, usually in order to protect cultural relics, the curtains have been lowered, only every Friday night will raise the curtains, the lights lit up the Buddha will be through the glass, as if projected on the opposite bank of the Huangpu River over the Bund, here, can be said to be a limited version of Shanghai. AU…	The second floor terracotta figurines are wonderful. It's not necessary to come exclusively.	This was probably one of the most crowded exhibitions I've ever visited. The number of art lovers in Beijing simply took my breath away, and the queues were three layers deep, no less than Disney. But after seeing the exhibition, I felt that it was still absolutely worthwhile. This exhibition of five hundred years of Western art, exhibiting many familiar works of everyone, from the Renaissance to…	10.18 I thought of the epidemic reasons Tsinghua University could not enter, just walk along the school side to feel, I did not expect the Tsinghua Museum of Art can be on-site scanning code reservation to enter, go in the need for ID card or report ID number to buy tickets 20 yuan / person. The museum is very tall, very few people, there is a cafe, giant posters written on the theme of recent ex…	Tsinghua Museum of Art seal can still go to cover a little, but to buy its store to sell the book. A lot of children go to stamp, and you can enter the museum by making an appointment in advance.
Second time I've been there, and before that there was a post office that sold some longevity-related stamps. It seems to be closed this time. It could also be a post office break. Claimed to be innovative in postal business. It's quite good. Inside the post office, there were some blessing signs for sale. The staff did not have uniforms, presumably the Beijing Municipal Park Management Office do…	Beijing West small Imperial Palace - Wanshousi Temple, after five years of renovation open this is also the Wanshousi Temple five major renovation of the longest span of time on September 16, officially reopened, ticket price of 20 yuan, Wednesday, there are 200 free tickets can be booked to open the fifth day to visit the 9:00 a.m. to the waiting queue has been lined up to the side of the Third …	Summer vacation with children to go to the Beijing Museum of Art, to this piece of transportation is very convenient, the subway Wanshousi station, exit c, next to this museum, this museum provides free stamping services, and the chapter is also a lot. Inside a hall is a fine exhibition of coins, showing from the origin of coins to and various dynasties of coins, very suitable for children to lea…	Before often pass by here, just recently thought to see, is in Beijing has been in a variety of museums science and technology museum exhibition hall in the most favorite, reasonable layout, area is very large, non-holiday people are not a lot of ID cards directly into the interior without having to buy a ticket. I do not know the exhibition update speed fast, many exhibition halls are arranged p…	#2020-0063 is available seven days in advance on the official website or WeChat. At that time is the daily reception of 500 people, now adjusted, is 1,000 people. 0 o'clock to start the reservation, because the morning is basically full, once past 0 o'clock steady point. To ID card and reservation code to enter, have been to a lot of places are after the reservation, brush ID card can be, here mo…	Exhibition highlights: rushed to the exhibition on the last day to see the "displaced persons", because it is a weekday and is no longer a summer vacation, so there are not particularly many people. The most regrettable thing is that recently like a few exhibitions are "flash mob", missed the last "Huang Yongyu", especially especially sorry tips: the National Art Museum of China's cultural and cr…	Right next to the subway station in People's Square, the traffic is very convenient, my son always come here to feed the pigeons, but did not enter the museum, this day is relatively early, come in to see, the ticket is free, inside the big, as if a total of four floors, each floor has a lot of exhibits, painting and calligraphy of the exhibition hall lighting is very dark, I do not know if it is…	The largest cultural relics museum in Shanghai. The exhibits are very rich. From ancient times to modern times. All dynasties are there. From bronzes to Buddha statues. Even jade coins. And traditional cultural relics of ethnic minorities. If you go in a group. You can also book a professional interpreter. There seems to be a professor who graduated from the university. The explanation is very pr…	Reservation of the East Hall, security check when quite a lot of people, into a little slow. Pavilion area is still very large, may be the summer vacation, children in particular, and even a few months old baby was pushed over to visit, this is to win at the starting line. Upstairs seems to be five floors, but there are a lot of museums are closed state, may be the Sanxingdui just moved away, tem…	Taking the bus over is quite good to find, the subway will have to walk a little way, with the travel package, special exhibition to buy another ticket. It is recommended to rent an interpreter, otherwise it is their own blind look. I thought the exhibition hall is not big, I did not expect the exhibits are quite a lot, and see the witch hazel. The use of multimedia equipment on jade, celadon por…	Ancient civilization hidden in modern civilization; the exterior is a high-rise building in line with Lujiazui's temperament, but inside there is a unique collection of pottery and jade from the Han and Tang dynasties (I think there is a mummy on the third floor?). (I think there is a mummy on the third floor? I don't dare to take a closer look...) Compared to the exhibits, the interior architect…	AURORA Museum overall feeling: clean lines, jade, pottery figurines, blue and white porcelain, figures, flowers and birds, beautiful and lovely patterns, Buddha blessed phase, large floor-to-ceiling glass windows from Pudong intuitive Puxi complex, a wide view. On Saturday, there was a docent to introduce the story behind the exhibits to have a more specific understanding. Still very good. tips: …	For the collection of Tokyo Fuji Art Museum, a complete and smooth tour route through the Renaissance to modern art five hundred years five stages, the main color of the exhibition hall is simple and atmospheric blue, which is full of masters such as Van Gogh, Picasso, Cézanne, Monet, Andy Warhol and other masters of the real works. Also like the exhibition of American landscape paintings of the …	The Tsinghua University Museum of Art, also known as the Tsinghua University Art Museum, is a famous Swiss architect. Mario Botta. Mario Botta's masterpiece. I have been to Tsinghua University Museum of Art many times, and I didn't think the building was that good. This time when I walked into the museum in the afternoon, I suddenly saw that the sunlight was shooting into the museum from the west…	Summer vacation to bring the children over to feel the charm of art, the exhibition is very good, the only regret is that now can not enter the Tsinghua University!
In Beijing for so many years, have not been how to turn around Beijing, every day thinking of going to other cities to travel, today went to find the beauty is around!	Wanshousi Temple Royal Park evening bell to be sometimes Wanshousi Temple perched on the bank of the canal, in front of the gate there is a Qing dynasty royal dock, the environment is picturesque, but also because of the Royal Boat is often parked, the royal grace of the frequent favor of the three roads and seven courtyards of the Wanshousi Temple as a large temple, coinciding with the reopening…	Very worthwhile place to go, conveniently located near the Zizhu Bridge. Went on a weekend and it wasn't very crowded. At different times, there are volunteers doing explanations, listen to them, very helpful to understand the Wanshou Temple, very meaningful. It's a great place to visit on a weekend, about half a day, and there are other parks in the neighborhood that you can wander around togeth…	The National Art Museum of China is very worth a visit, the ticket is free, visitors are not particularly many, do not specifically go to the reservation can also be, but must remember to bring a good ID ～ inside there are very many audio-visual, photo, physical, VR and other experiential activities, and a lot of interaction with tourists, a strong sense of participation ～ works in addition to th…	A comparative exhibition of Chinese woodblock prints and Japanese ukiyo-e, systematically explaining the similarities and differences between the two. There are many works by famous artists such as Katsushika Hokusai and Kitagawa Gomaro, which are worth seeing. The lighting and atmosphere in the exhibition hall are very good, and the paintings on the walls create a strong sense of "floating world…	Last time I came back, I saw Qi Baishi's shrimp, this time I met Qi Baishi's crab. I do not know whether it is true, or imitation, but also quite happy and Qi Baishi Fu Baoshi combined fan, Xu Beihong's horse, Li Keran's red all over the dry mountain dyed, Fu Baoshi in the clouds, Wu Guanzhong's Taihu Lake group of geese ... ⋯. Be sure to come to the sixth floor, oh, hidden treasure building, ha …	I took my kids to the Shanghai Museum on the weekend, and there was a line at the door for about 10 minutes, and I needed to go through the security check. No admission fee, inside is quite large, a total of 4 floors. All kinds of exhibits, each dynasty of pottery, porcelain, painting, calligraphy, jade, stone, eye-opening. Each exhibition hall is independent. The air in some of the exhibition ha…	The venue is at the Shanghai Museum, no tickets are required but you have to look for a health code to get in the door. The whole exhibition is very informative. There are many collections and a lot of foot traffic. Exhibition content: The Black Stone shipwreck, the remains of an Arabian sailing ship traveling on the China-Middle East route around 830 AD, was discovered in 1998 next to a black re…	Shanghai Museum is still worth a look, WeChat public number need to be booked a week in advance, booking during the summer vacation is very annoying. We did not appoint to the last travel agency to find online booking to explain the group can go in. Explain the level of the little girl in general, the history of many cultural relics and knowledge is not as professional as I think it is in order t…	Rarely will hit the full 5⃣️ star: AURORA as a private museum, experience sense max own have to Shanghai Museum to see, to their own feeling is that the Shanghai Museum is probably the real collections are hidden, such as jade part of the not a few big pieces, in fact, can also be understood to say that the AURORA: first of all, do not need a deposit, 20 can be rented to the 6plus as a lecturer, …	The AURORA Museum, which you have visited many times, is an eye-catching museum with an artistic interior design, and is a weekend stop for relaxing and supplementing your knowledge. Each time you see these historical treasures, you will have a new feeling. It is a good place to take pictures and learn about the significance of history, culture and national treasures. It takes about three hours t…	Pottery, jade, porcelain and Buddha statues. There are several groups of pottery figurines which are very cute, and the lighting atmosphere of the pavilion design is very meditative; the most amazing is jade, with the production process of science and technology of jade, which is very interesting; Yuan, Ming and Qing dynasty blue and white porcelain; and the different periods of the Buddha's char…	The art museum, with four floors full of exhibits, is really super worth it. Featuring exhibits from both Western and Chinese artists, there are many more exhibits than just 500 Years of Western Painting that are worth checking out. Artists have strange ideas and hopefully we can take solace in them too. It's raining and windy and crowded today, so we still need spiritual solace. The art museum i…	The first time to Tsinghua University Art Museum, you need to make a reservation in advance, the student ticket 15 yuan, currently on display in the following seven exhibition halls: Cai Simin lens Wu Guanzhong Embroidery: silk embroidery Ying Porcelain: the afterglow of the evening sunshine Furniture: with the party to make the elephant Calligraphy and Painting: Ink and Flow Auspicious Sanctuary…	Tsinghua Museum of Art, the collection is very rich, including silk fabrics, ceramics, painting and calligraphy, wooden furniture categories. All the way down the tour, the exhibits are breathtakingly beautiful. Especially like the Qing Yongzheng cowpea red glaze plate, gently soft bean paste powder with a small delicate shape, wonderful people can not move their eyes, have to admire the aestheti…
Inside the Manshouji Temple, it must be a bit old, a sort of comprehensive art museum.	Very good-looking museum, four into the courtyard, each exhibition hall are arranged exhibitions, Hui Ri Changhui store has a complete Qing Dynasty Buddha statue furnishings, the other you education hall has ancient woof exhibition, Ming and Qing Dynasty furniture exhibition, Qing Dynasty emperors calligraphy and painting exhibition (Kangxi Qianlong Yongzheng's words are very good). Go when there…	Known as the "small Imperial Palace in western Beijing", watching the exhibition and handmade is really a proper half-day address: Beijing Art Museum (Wanshousi) every Wednesday before the 200 free booking!	Every month there are themed exhibitions, which means that every other time you go there will be a surprise. The last time I went there was about 20 years ago, so remember to enter the museum before 4:00 p.m. and the museum closes at 5:00 p.m. The cafe and gift store on the east side of the museum also closes promptly at 5:00 p.m. From now on, I will go there once a month to take a walk around th…	To be honest, the art museum for the public really can not say where the good place, but recognize that there is no high and low appreciation for beauty. Tickets to be about, feel very sought-after, time two hours, see once is also enough, the children are also walking around. Although I can not say where the good, but still see the intention is not enough. Folklore exhibition area of the paintin…	At the end of August hit the National Art Museum of China's 2024 young artists nominated exhibition exhibition Chen mainly displayed by young artists in 2024 by the creation of various types of oil paintings, watercolors, copperplate paintings, brushwork, sculpture, etc., very expressive tension, September 7 withdrawal of the exhibition. How to go: subway line 8 under the National Art Museum of C…	There were really a lot of people there when it opened, and there was a daily limit on the number of people. The exhibits in the museum are very complete, it's like the up and down of animal history. Many of the animal specimens on the negative level are very well done. Architecture and furnishings are designed, especially suitable for bringing children together. Different museums also have diffe…	To visit at least one day before you must first make a reservation, and must be in the reservation time to enter, overtime or early are not, then also saw a timeout security did not let in. May be the reason for the epidemic prevention and control of the museum is not a lot of people, I prefer not a lot of people in the museum. The museum of cultural relics more impressive should be some of the p…	The exhibits are great curatorial garbage to gold outsourced a piece of shit feeling of huge crowds did not see effective measures to limit the flow of people	Thought the Time's Up exhibit was very visually appealing. But what's up with that staff member, always glancing at me like he's afraid I'll break his stuff...	I went there on a weekend afternoon in August, not too many people, except for the hot spots on the road, and the air-conditioning in the pavilion was powerful. Metro Line 2 Lujiazui Station, then through the Zhengda Plaza, from the Fu Cheng Road exit, a 3-minute walk. During the epidemic, you need to measure your temperature, provide the accompanying application code, check your bag at the entra…	Unplanned museum, but the unexpected experience is good, not very big, but the theme of each floor is very clear, the first floor is a cultural store and cafe, the second floor of the official exhibition area is a terracotta figurine, the third floor of the jade, the fourth floor of the porcelain, the fifth floor of the cafe and jade carvings and research, the sixth floor of the statue of the Bud…	Tsinghua is still good, cultivate some art germs, will go to the exhibition again.	【Autumn small cozy ~] museum windows are already permeated with autumn 🍁 weekend is also very quiet, a person quietly watching the exhibition, Beida Sekolah hurry to open the door!	Part of Tsinghua University, the appearance is still very spectacular and cold. Reservation to enter, security guards put according to the row number, more orderly. On the fourth floor, there are extra paid exhibitions. This time there are Qi Baishi, Huang Yongyu, and modern art, pottery exhibition, the overall is not bad, is the extra charge that did not see. Not too many people, that's good.
Two days ago, we went to dinner through the Wanshou Temple, because of time, only in front of the door for a while, it has been its magnificent shock ah! Wanshousi Temple is located in Beijing Haidian District, Gaoliang River (Changhe), west of the Guangyuan gate, the Royal River from the doorway, in front of the boat dock, there are several lines, from the Summer Palace to the Zoo, to the Zizhuy…	"The Little Imperial Palace in the West of Beijing", the name of this place is not a falsehood. After five years of restoration, the building was revitalized, without losing the historical heritage, full of details from the inside to the outside. In addition to the treasure hall inside the statue of Buddha is very beautiful, next to the exhibition hall of cultural relics is also very rich, especi…	It's right by the river, I've often passed by and never been inside, but later I realized it's a museum. Inside is not big, the exhibition hall is quite a lot, interested can come to see. Creative store is worth a stroll, magnolia flower refrigerator stickers are very hot is said to have won awards, often out of stock. The most inside is the Western Gate is very beautiful, is closed can not visit…	Exhibits may change monthly, fewer oil paintings, more Chinese paintings	I hope this booking restriction has been maintained. The exhibition is divided into several themes, ukiyo-e, poverty alleviation, etc.. All of them are still interesting. The café in the courtyard needs special mention. The environment is very good. Is a little hot on the second floor, another special proposal is: is never point American style, hard to drink than a bookstore books have a trial, t…	Children usually like to draw, bring your child to the National Art Museum of China to feel the greatness of art, inculcate a little! Works of life, especially the cabbage shocked me, too much like a photo, right, close to look carefully to see a little traces of painting. Inside there are some carvings, paintings, missed the white porcelain exhibition, but this time there is a fine exhibition of…	The best thing to see would be the first two floors, especially the bronze gallery, everything else I just walked around! Not bad, worth a visit!	The title given to the Shanghai Museum on the map is half of the cultural relics world, this is my first visit to the Shanghai Museum many times before I passed by the entrance there are many people in line, during the epidemic the museum is even more in the control of the number of people, good thing that a day in advance to make an appointment. Now the museum has two exhibitions in addition to …	The Egyptian exhibition in Shanghai Museum is breathtaking, with a rich variety of exhibits, from ancient stone monuments to exquisite murals, all of which tell the glorious history of Egypt. Being there, it is as if you have traveled to the mysterious Nile River and felt the unique charm of ancient Egyptian civilization. You must come to the scene to feel the intersection of time and space!	This time I visited the Time Exhibit on the side, the Aurora Museum was not crowded and the setting was especially great. It is also very easy to find, located on the edge of the Shangri-La. You can enter from the downstairs, go out from the second floor out of the terrace on the work is very interesting, the orb on the set of a half oval. When the wind blows it will swing up and down with the wi…	🎭: The museum was designed and built by the famous Japanese architect Tadao Ando, the strong collision and contrast between modern and traditional, the construction style is very Ando, that alone makes the museum itself has its own aura. 🎭: The museum has 6 floors, each of which is small in size, displaying Tang Dynasty pottery maids, jade, blue and white porcelain, and Buddhist statues. I love t…	The skyscrapers of Lujiazui can be seen through the window, and the array of exhibits is overwhelming.	A bigger campus museum than expected! Tsinghua is not allowed to enter most of the gates, and you have to go around to the east third gate to enter the museum. Tickets can be booked online or purchased on site. On weekends, there are a lot of people lining up. In fact, to see the exhibition (especially the special exhibition) is even more people, each centuries-old masterpieces are inside and out…	Feels like the best museum of any university in Beijing. The BYU Sackler really should be remodeled.	Transportation: public transportation subway out not too far, driving, you have to find around the mall to stop, walking distance is slightly far, 10 minutes walk. Exhibition: Huang Yongyu and Qi Baishi based painting exhibition, and wooden teaching aids, fabric exhibitions, painting exhibition is still relatively good-looking, Huang Yongyu's paintings are very childish, Qi Baishi shrimp for the …
Stayed in Beijing for so many years, today for the first time to go to the Wanshou Temple, very disappointing. 20 yuan ticket price is indeed not expensive, but compared to the service, it is really not worth it. 1. The entire Wanshou Temple is only partially open, about one-third of the tour can not be visited, open part of a large part of the reconstruction of antiquity is also imitation of the…	Booked 10.3 afternoon ticket, not many people, slowly stroll more than 2 hours it, the main hall are worth going, but also to the cultural and creative store stamp card. 🅿️ need parking can be parked in the underground garage of the Guangyuan Building, no parking space in front of the temple!	Scan the code with your union card for free admission, and take advantage of the fact that the sun is finally out and blowing the late summer breeze to stroll around the Wanshou Temple. The transportation is particularly convenient, bus and subway can be directly. Weekday visitors are also many tourists, curated exhibition is also very professional, good lighting, there will not be very obvious r…	Beijing is so nice, is the political and economic and cultural center of China, long history, deep culture, security is good, shopping is convenient, security checks are super strict. Art Museum is really nice to see, quite like it, the recent exhibition of many, many, in the Museum of Art a cute boy said to everyone, do not squeeze, do not squeeze, the subway you need to turn into a gymnast, lea…	1-4 layer is the exhibition of poverty alleviation, giant oil paintings, ink paintings, photographs, paper cuttings, calligraphy, national costumes and clothing, exhibits in various forms, 5 layer is the Japanese ukiyo-e and Qing dynasty woodblock prints, contrasting styles are very different, it is worth looking at, 6 layer is the collection of exhibitions, seals and I can not understand the cal…	The National Art Museum of China (NAMOC) is really big and may host several exhibitions! You need to make an appointment in advance to come!	I've been there before and thought to post a few pics now and then	Shanghai Museum exhibitions, to see and feel the ancient ceramics, bronzes, ancient poets famous paintings, these are ancient poets, literati, great people left behind?	Bought early bird tickets about more early so still quite good luck, people are really a lot of people, the various exhibition halls inside are people, more casual visitors, explaining the group is also more, all the exhibits in front of the head, to be honest, the children are very unfriendly, crowded, there are always some people to cut the queue, push the people, and encountered a lot of quarr…	I came to see the show with a friend in early March and forgot to comment. It was a very visual and artistic show. The only drawback is that the space is too small, so I didn't see enough. AURORA Museum and Liane Culture have teamed up with Hu Jieming, a pioneer of new media art, to organize the special exhibition "Light of Time - Hu Jieming - Jigsaw Puzzle of Memory". Differing greatly from the …	I like it too much, although not many exhibits inside, but they are all treasures well protected and carefully classified, there is also a cafe on the fourth floor, from which you can see the Huangpu River, the time to go to coincide with the children's summer vacation activities to dilly-dally with the explanation of the Witch Hazel jade coat to have a comprehensive understanding of the knowledg…	The service of AURORA Museum is impeccable, and the staff are all very warm and attentive, whether it's the lady checking the tickets, or the guy holding the umbrella for the kids in the rainstorm, or the staff at the cafe, or the staff at the souvenir store downstairs, etc. ...... Everyone is like that. It's a museum that has a "warmth" that makes you feel warm. ]	I came to the Tsinghua Academy of Fine Arts on Thursday afternoon and wandered through the 500 Years Special Exhibition, and the From Lausanne to Beijing Fiber Exhibition. On the first Thursday of every month, Tsinghua students are admitted to the museum for free. The line was a bit long, so I waited for about half an hour and finally got in. 500 Years of Tokyo Special Exhibition ranges from Impr…	Transportation: everyone to go to the east gate from the venue nearest to the subway line 13, walk to fifteen minutes to take a taxi 🚖 very convenient exhibition highlights: Throughout the life of Master Wu, really too much to learn, the master after all, master, masters, mastered the solid basic, and then learning to imitate the changes, although I do not understand the painting, but was touched…	What the hell, I didn't go to see it and then gouge me 164 dollars, and when I bought it, there was no handling fee, and all the trains on my side were stopped, so how do you want me to get there! How can I get through? Your deduction is too unreasonable!
More than four hundred years of history of the ancient temple in the magnolia flowers is really very beautiful! Step by step a little exaggerated but various angles to shoot magnolias and red walls and trees are really not tired of shooting ah ~ into a kind of isolation of the quiet and calm, and nourish the spirit of meditation! Foggy days do not feel moody it. Tickets ¥ 20 yuan / bit, after buy…	Tickets 20 seniors with disabilities are free and need to be booked in advance on the public. During the eleventh period is more difficult to make an appointment, but wait for someone to refund the ticket in the purchase. Temple is divided into themes, you can worship the Buddha, you can also appreciate the calligraphy of the emperor. You can also appreciate the exquisite craftsmanship of the anc…	Wanshou Temple is very close to home but has not been to go, this time to see the refrigerator sticker is good to hurry to go a trip. I did not expect the inside is really quiet, stay very comfortable, a variety of refrigerator stickers are great, picked a few very happy, inside the hall Buddha are very delicate, really suitable for the occasional sneak, magnolia refrigerator stickers are really …	And friends about to go together to see the art museum, the door ID card into the museum is very convenient. The first floor of all the exhibition halls are in the arrangement of the exhibition, 3 floor 5 floor and 6 floor treasure hall can visit. Into the museum instantly quiet mind, away from the outside of the complicated trivial, quietly appreciate the works to feel the author's creative insp…	With a yearning mood gladly went, booking time luck burst, successfully booked a ticket for Saturday morning. After entering, the exhibition hall is not small, the first floor is mainly poverty alleviation related works of art, both paintings and sculptures are very characteristic of the times, and now the fifth floor is the ukiyo-e and Chinese woodblock prints of the exhibition, perhaps not enou…	📷Collections of Fan Painting Art Exhibition &amp; Young Artists Nomination Exhibition, caught up with it before it was pulled out today. The group fans of Ming and Qing literati, painters, artists, and calligraphers - Wen Hui Ming, Lan Ying, Hua Yan, Ni Tian, Huang Yi, He Chong, and Bian Shou Min - as well as recent paintings by Mr. Qi Baishi and Mr. Huang Binhong, were a treat for the eyes. Afte…	New Year's Eve queue half an hour time late only visited the coin gallery	Passing by the People's Square Shanghai Museum inside the code to enter. The museum has a particularly enthusiastic aunt to help us put bags to the locker people beautiful heart inside quite large several floors clean and hygienic like history can come over to visit visit to learn about the culture of Shanghai Shanghai's cultural heritage is still very rich, such as have seen the Yaohai have to l…	Before going to do a long line of psychological preparation, I did not think that on Sunday ten minutes to go in (possibly because it is more than twelve o'clock meal time), Egyptian exhibition inside the three exhibitions also basically did not line up to go in the electronic commentary available can not be used, conditions allow, it is best to ask for a commentary, or like we walk around an hou…	Weekend run to sneak around by yourself, located in the big Pudong, Zhengda Plaza near the environment is very good ~ exhibits are rich, each floor is a different theme or series, there are bronze, jade, porcelain, etc. ~ private collection can have such a large scale is really breathtaking ~ it is well worth to go and take a look, definitely will not be disappointed ~ the family has a small chil…	These artifacts in the window of a small but exquisite museum are worth seeing hahahahaha The staircase designed by Tadao Ando is very beautiful~	Unintentionally searched for the museum, unlike a museum that is crowded with people after a lot of hype, the AURORA Museum is also very few people on both days off, and the sense of experience is very strong. The museum is divided into four floors with different themed exhibition areas, and there is a floor in the middle with a cafe where you can take a rest and look out over the Bund on Fuxing …	🌟 Tsinghua University Art Museum 🌟 Address. Less than two o'clock in the afternoon, there were a lot of people lining up for tickets outside the Tsinghua University Art Museum (when I came out, there were even more people in line). The architecture of the museum and the surrounding sculptures are very caliber and visually appealing! I saw two exhibitions on the second and third floors, one modern…	Bai Xue Shi exhibition in the Tsinghua University Art Museum. There are figure painting, landscape painting, flower and bird painting and sketching works, the painter walks all over the famous mountains and rivers is bit creation, I also walk is for what.	Listen to friends that there is a painting exhibition of Mr. Huang Yongyu old, in the public booking to go to the Tsinghua Museum of Art, meet the holidays is really more people, to the inside is not bad, orderly, but also quite quiet, some professionals say that there are paintings he is the first time to see, it is not a false trip! The following is a group of twelve Chinese zodiac signs painte…
Beijing Art Exhibition Center. Saw the Yaozhou Kiln exhibition, the St. Petersburg photography exhibition and the Czech Collection of European Glass exhibition. As the venue is not large, the exhibition are not enough. Passing by can be seen, specially come to be matched with the nearby State Library.	Wanshousi Temple, which has been restored for several years, has reopened in the west of Beijing. Wanshousi Temple is located in Haidian District, Beijing, Gaoliang River (Changhe), west of the Guangyuan Gate, originally known as the Jusu Temple, built in the Tang Dynasty. It was renamed Wanshousi Temple during the Wanli period of the Ming Dynasty. Qing dynasty Qianlong sixteen years, Guangxu twe…	One of the places to watch magnolia flowers in Beijing place is not big, ancient and colorful at the end of March to go, the flowers are some thankful, quite a lot of people from the Wanshousi subway station out of not a moment to see the introduction to know, there is the Beijing Municipal Federation of Trade Unions, "Beijing Mutual Service Card" can be free to enter the garden, the first time t…	The free exhibits are very informative and the environment is nice and the exhibits are updated frequently. The sculpture exhibition upstairs is very good. Tired of shopping can also go to the cafe inside the museum to take a break and flip through the book. Today, the Museum of Art ➕ Wangfujing bookstore is very full, around the food is also much, recommended to everyone, the Museum of Art exhib…	The Museum of Fine Arts finally opened the public reservation today to the window to provide the reservation number and ID card process went smoothly on the first floor is mainly about "poverty alleviation and intellectual" and the fight against the epidemic theme of the works of two sculptures I like very much on the third floor is mainly ceramics and paper-cutting and other works of art, one of…	The National Art Museum of China (NAMOC) has its highlights as well as areas for improvement. Manual verification of information at the entrance is inefficient and "retarded", and should be replaced by machine verification to reduce queuing. In terms of service attitude, the staff at the entrance yells and screams, which needs to be improved. However, the exhibitions inside are very good, especia…	TheonlywaytoIloveyoutooandIhavelovedon'tlivein,anditwillbenotonlytobealittlemoretooitisnottobegetonmeupandIdowntogo.	Shanghai Museum has a few treasures of the town of Western Zhou Daxing chime group on CCTV of the Warring States Shang Yang square ascension of these three pieces can now be seen. Recently, there is a black stone shipwreck artifacts exhibition on display is the Singapore Asian Museum collection of shipwrecked artifacts. These artifacts are more innovative than those seen in the past, including ce…	Opened the night show, very suitable for office workers. Be sure to operate in the small program to book the Egyptian exhibition a total of three pavilions, do not miss too exquisite and shocking artifacts from Egypt for you on the second floor there is also a Persian exhibition, is also very awesome probably need half a day, slowly look at the	Take a ferry, Dongchang Road Pier, across the street is the Zhenda Museum, door ticket price there is 60 yuan weekday tickets, I bought on the popular review, cheaper 55 yuan a, go in to visit the entrance is the 2nd floor to take the elevator first until the 6th floor, a layer by layer to visit down, I prefer Tadao Ando's style of design, quiet straight lines, inside the lights a little bit dark…	Afternoon tea at the Aurora Museum. The architectural design of the entire pavilion was carefully crafted by Mr. Tadao Ando, high-end atmosphere, a total of six floors, mainly displaying pottery, jade, celadon porcelain, Buddha statues. The exhibits are numerous and of exquisite quality, and the beast at the entrance is the treasure of the museum. Cafe on the fifth floor, you can see the scenery …	High-temperature days summer resort, a total of six floors can be quietly and slowly see, ancient pottery figurines celadon porcelain jade Buddha have, the building is designed by Tadao Ando, is a private museum, fewer people and quieter than everything else, 60 tickets is not too expensive, a good place to hit the card in the summer vacation.	Pavilion grand and luxurious, spacious and elegant environment, exhibits precious high-grade, a university museum can have such a quality, very rare, unexpected surprise, although Tsinghua is one of the best universities, but after all, the long-term past is to science and technology is the longest, and now there is a piece of wandering in the art of the Happy Land, for the students is not lost f…	This time to Beijing, I want to give the child to play chicken blood good, after all, there are more than 5,000 days on the college entrance examination, hurry up to set a small goal, do not lag behind, take to the university in the fumigation good. As a result, due to the epidemic, my daughter has been "rejected" by Peking University and Tsinghua University. The campus is closed and cannot be vi…	It's worthy of Tsinghua, the level is too high, good place
From the Guotu subway station down about to walk one stop or so, the road will also pass by the already dilapidated Yanqing Temple. Although it is located in the busy Third Ring Road, but once in the ancient temple as if through the general, completely unaffected by the noise outside, the heart is quiet.	The original Manshou Temple, full of history!	The place is not big, but there is a lot to see, and the design has some small ingenuity, worth coming. Ancient trees, ancient pagodas, ancient buildings, the overall solemn and exquisite. When I went there, it had just opened and there were no exhibitions yet, but the colorful paintings and statues of Buddha were also amazing. The rowan tree symbolizing the thousand generations and the bat symbo…	🖼The National Art Museum of China (NAMOC), founded in 1958, is one of the top ten buildings in China for the 10th anniversary of the founding of the country. It is the highest profile art museum in China, and for an artist to have a solo exhibition at the National Art Museum of China will be taken as a landmark achievement for that artist. So the scheduling of solo exhibitions usually takes month…	Friday came to the Museum of Art, first drink a cup of iced coffee to refresh, and then straight to the 5th floor to see the Japanese ukiyo-e painting exhibition, the feeling is very good, it is worth going to see, I will not explain, for fear of affecting the feelings of others, to understand the differences between China and Japan in this regard and the connection between the differences and de…	Running to the ink rhyme vein - Zhejiang Provincial Museum Collection of Ming and Qing Dynasty painting and calligraphy exhibition of this exhibition to go, booked a weekend afternoon admission time, people to no, long line to go in, but it is definitely worth it, there are professional interpreters, interested in listening to the paintings of Shen Zhou, Lan Ying, as well as calligraphy Xu Wei, W…	The exhibits are great, you can play all day and come back next time you have the chance.	Whenever I visit a city, I always schedule time to visit the city's museums. The Shanghai Museum is at the People's Square Station on Metro Line 2 and requires advance reservations, which I made on WeChat Public 3 days in advance for the afternoon. The whole venue is small, but there are still a lot of collections inside. There are small stores on each floor, each with its own theme, such as porc…	Exhibition content: Laikou Ancient Egypt Exhibition Transportation: Convenient transportation	Want to go to the Aurora Museum to see the idea has been a long time, while buying a travel package on the weekend went there, located in Lujiazui transportation or convenient. Before going to see the reviews are introduced to the building and the exhibits of the magnificent atmosphere, heard as well as seen, whether it is the building decoration, pavilion design or exhibits of the exquisite rich…	The environment is very good, and the air conditioning is more powerful in summer. Service, when we went, the explanation machine is no longer available, and does not come with the manual explanation service. The theme and content of the exhibition is still relatively rich, there are some unique varieties. In addition, it contains some popularized illustrations, which can increase your ability to…	The second brush of the Aurora Museum not only has a stunning view of the river, but also one of the best collections of private museums in China, especially the Beiqi sculptures, which are at the top of their game.	The Tsinghua University Museum of Art, located near the southeast gate of Tsinghua University, will hold an exhibition entitled "500 Years of Western Painting from the Collection of the Tokyo Fuji Art Museum" until the end of December. The exhibition is of high standard and worth the 60 RMB admission fee! This exhibition is the Tsinghua University Museum of Art's special exhibition for 2016, and …	【Exhibition】Wu Guanzhong Centennial Art Exhibition Time: 2019/11-2020/10/08 Venue: 1F Gallery This exhibition and Wu Guanzhong through the lens are my favorite exhibitions. You can see Wu Guanzhong's paintings and his yearly experiences as well as some of his views. A total of 111 paintings by Mr. Wu Guanzhong are on display, and in addition to the paintings, many related documents, pictures, art…	Although the price is not cheap, but absolutely value for money, now can find such a good place is really not easy to trust has been also has been the choice of the platform, eat, drink and play, I want to be able to buy in this, it's really suitable for me! Although the location is a little difficult to find, but the victory is less people, no noisy environment, the whole atmosphere is very nice…
Very beautiful and exquisite place, inside is an art museum, and the ancient temples perfect match, recommended!	So many years, Wanshou Temple is open, eleven vacation about to see. People are quite a lot, the exhibition room is also quite a lot, unfortunately did not see the explanation of the people, see other exhibitions always follow the explanation of the team to listen to the back of the ha. During the epidemic, there is nothing. Looked at the carpentry master craft work, can be passed down, really go…	Known as the small Imperial Palace in western Beijing, Wanshousi Temple is still worth a visit, every Wednesday there are free places, you can pay attention to it in advance, because only recently opened, so Wanshousi Temple there are still part of the construction is still underway, but it does not affect the visit. Inside there are different thematic exhibitions, such as coins, paintings and ca…	Tickets are available on the spot with ID, and if there is a suitable exhibition, it is worth spending half a day there. Unfortunately, there are too many parents with screaming bears, and do not take the staff's advice to heart.	I never knew there was such a free art museum to visit, so I made a reservation right away when I had the time. Warm tips want to go to visit the National Art Museum of China, the best means of transportation is the subway, driving, only roadside electronic parking or parked in the nearby hotel parking lot. In addition, you must make a reservation at least one day in advance on the official WeCha…	It's nice to come over for a smoke break, but there are too many galleries and some works are easy to miss.	I hadn't been to the museum in a couple of years, but the weather was nice on Sunday, so I ran straight there after lunch. Although it is a double holiday, but the museum is not many people, after security check slowly browse. The bronze on the museum is characterized by a large Kedin and other treasures of the town let people linger. It happens to have Wu Hufan collection appraisal of painting a…	Unique Chimes! The sound of music is long lasting.	Egyptian exhibition on the third day of the opening of the museum to make a scene, super people, outside the museum to queue up, into the inside, each hall with an ID card to check the ticket but also queuing up ~ enjoy the rare treasures of Ancient Egypt, to go to the cultural store, bought souvenirs ~ two large and a small package price of 320 yuan!	Look too mesmerized actually forgot to take pictures, as a private museum, the collection of cultural relics is very rich, the exhibition is also very concerned about the heart, from terracotta figurines, jade, blue and white porcelain to the Buddha statue of all, visit coincided with the rainy day, the audience is not much, cultural relics and the beautiful scenery of the river, beautiful. Follo…	The museum is not crowded, just look around, I hope the collection can be more abundant	The number of collections can actually be huge, pottery figurines to jade to blue and white porcelain and Buddha statues, each collection is very fine, and there are many collections that visitors can get up close and personal with, and the visual sensation is free from the constraints of the glass cover. The whole tour down to see the Aurora Museum under the visual impact of different lighting i…	The exhibition is great, beautifully arranged and organized, come back often!	Not many people, very quiet, bring your children to cultivate a little art is still good, the door of the tree already has the appearance of autumn, the first floor has a cafe, specialty coffee taste is very good, recommended! The bathroom is very clean, there is a diaper table, the exit has a small piece of cultural and creative store, you can buy some souvenirs. But the art gallery is an art ga…	5.18 is not free half-price also line (with the peace) content is very rich, especially the Chinese traditional dress exhibition is simply too beautiful. The text explains the more detailed not perfunctory parking can be parked in the ground parking lot of the building, 3 o'clock parked, 8 o'clock back to the parking lot, the middle did not take a break full of four and a half hours of shopping h…
It's not very popular! Maybe it's because it's just before the New Year! There are fewer tourists and it seems cold, but it happens to be an excellent time to visit for those who are in Beijing.	It's been five years since the renovation. Why do I feel as if it's a lifetime ago. I can no longer recall the original appearance, but only a vague déjà vu. Cixi's family temple. The incarnation of Guanyin. A building was rebuilt in five years, but the carved door at the back is still closed. Still not finished with the repairs? Wenbo has sprouted. One can stamp. Coffee can be had. The East Span…	You need to buy tickets in advance to reserve. It's right by the Third Ring Road, with convenient transportation and a small river in front of the entrance. It is said that Empress Dowager Cixi passed by on a boat to the Summer Palace and would rest in the backyard. Inside there are embroidery, weaving, carpentry, lacquer fan experience class, order in the public number, a teacher on-site guidanc…	With ID, social security card, driver's license, can enter. The weather is not good to choose indoor activities, casually look around, the holiday is more people. 1, 3, 5 floors are open. Have time to visit on weekdays, or like a slightly quieter environment to visit.	The National Art Museum of China (NAMOC), which is free to enter without a ticket, regularly exhibits different artifacts. Once I went to see the exhibition, I met Li Keran's disciple and took a photo with him.	The National Art Museum of China is well worth a visit Exhibition content: a fan of ten thousand elephants, showing the ancient, modern, modern fan art paintings, vivid images, remote imagery, the limit of abstraction, all leaping to the paper, bringing a different sense of view. Transportation: Metro 🚇 Line 8, out of the subway is the Museum of Art, very convenient, recommended!	It's near People's Park and has 4 floors. The audio guide costs 20 RMB with a deposit of 300.	The architectural design of the Shanghai Museum is very special. The first thing you see is his appearance, which is so distinctive that people can't help but want to go in. Secondly, in order for people to enter the museum in an orderly manner, two long walkways are set up without losing the beauty, which avoids crowding and ensures the beauty. Once you enter the museum, you are attracted by the…	It's a sad place, a place where I've worked. There are a lot of foreigners.	It's not a bad place. The environment is very good.	The Aurora Museum is one of my favorite museums. I've been here many times and every time I think it's great! The décor of the place is very well designed and is said to be one of the works of the famous Japanese 🇯🇵 designer Tadao Ando. Secondly, the place is always so clean without a speck of dust. Including the crystal lights in the lobby, including the restrooms 🚻. And of course the exhibition…	Walking into the museum as if through a time tunnel felt the weight of history and cultural charm was also shocked by the wisdom and creativity of the ancients each exhibit carries the mark of the times and an encounter with the ancient souls at this moment time seems to be frozen!	High end airy professional beyond imagination. Outside the encounter this fall foliage, inside a pass up the stairs corridor hall is quite shocking. More exciting is the 500 hundred years of Western painting exhibition, only you can not think, no you can not see, especially finally saw the god of Monet's real works. At the same time, there are many exhibitions, Indiana University collection exhib…	On the way back from the tour by chance to go in, scanning the QR code at the door to make a temporary reservation, 20 yuan ticket to enter the tour. The venue is very atmospheric, today only two floors have exhibitions, climbed upstairs to carefully view all the exhibitions, my favorite is the weaving embroidery, Tangka, wood, Mr. Bai Xue Shi painting exhibition. The exhibits are exquisite and m…	Come to see the exhibition in Tsinghua University, the overall feeling is not bad, is recommended to see the peak, I came on the weekend to see the exhibition also have to wait in line for a long time to get in, in addition to the Saturday students collectively see the exhibition is also a lot of very hot, so it is recommended to have the conditions of weekdays to come to see it. I bought a lot o…
Probably because of the limited hardware conditions, both permanent and temporary exhibitions are small in scale. Sometimes some special exhibitions are still very attractive. In the exhibition hall, you can be bitten to death by mosquitoes in summer and freeze to death in winter.	Since the reopening has been three brushes, worthy of the small Imperial Palace in western Beijing, not grand but exquisite, red walls, ancient trees, blue sky, rows of palaces, temples, gardens, Buddha statues, paintings, calligraphy, woof, and Wang Er. There are many Wang Ers in Wang Xiaobo's writing, and one of them is a small clerk at the Wanshou Temple. After the car accident and amnesia, Wa…	Rather lucky to have an appointment just after trying. The visit was in a friendly environment as there were a limited number of tickets released	The National Art Museum of China (NAMOC), next to Wangfujing, has a lot of "red" exhibits that are so serious as to be a bit intimidating. The ink paintings are protected by some extremely incongruous covers, a ridiculous device not seen in any other exhibition hall. The museum staff is very young, and the staff in the exhibition rooms on the several floors that you walk by are all chatting and l…	Peace, prosperity, openness, innovation, civilization - "One Belt, One Road International Art Project Exhibition" during the epidemic to make an appointment in order to see the exhibition, I went to the day of this exhibition, now should have been changed. Partners to go, then must make an appointment Oh ~ in addition is now upstairs on several floors in the exhibition, the exhibits are not too m…	China's National Art Museum held "beauty and commonwealth" ~ China Democratic League members of the art works exhibition, the exhibition displayed Knight years of China's Democratic League members of the works, are China's National Art Museum collection of works, there are many art masters works, there are Li Kuchan, Wu Guanzhong and so on, the exhibition is super appreciative of the exhibition, …	Fewer exhibits and a lot of people on New Year's Eve! If you have small children, we recommend going to the Shanghai Science and Technology Museum!	Around and around many times, finally came, a total of four floors, the exhibition hall is very large, booked eleven o'clock, to the afternoon almost three o'clock when the second floor is not finished, directly to me hungry, thinking directly in the second floor tea room to eat some snacks, and then continue to look, the results are almost no, that or forget it, go out directly to eat it, and fi…	"Top of the Pyramid" exhibition. Address: Shanghai Museum (People's Square Pavilion) in early July to book the afternoon session of July 24, 15:15 ~ 16:15 time slot. Today's weather is good 34 ℃. Slightly cooled down a little (between the typhoon) queue 15 minutes to enter the museum. Maybe it's the opening period. By September should be less people [than heart] will come back to enjoy the tips: …	Follow the tourist package to find the Aurora Museum, or I'm afraid I really don't know that there is a museum here, weekday mornings to go, there are not many people, it's very quiet, each floor of the staff are more than tourists. Inside there are four floors I remember, each floor is not big, can quickly turn around. It's nice to go and have a look around and learn a bit of history.	The design of the museum itself is awesome, and it's probably even better if you go at night	The Aurora Museum near Zhengda Square has 60 adult tickets and 30 children's tickets; there are six floors and a nice environment. Tired of strolling there is a rest area, there is a layer of coffee, tea and other sales. There is a security check at the entrance, in addition to mineral water and such can be brought in, other beverages are not allowed to bring into the museum, if brought can be te…	Really big and great worthy of Tsinghua especially the graduation exhibition. It's worth seeing.	On the last day, I went to see Wu Guanzhong's "Aesthetic Life" exhibition, where each painting was in Wu Guanzhong's style, but with new and fascinating details. It was a very rewarding experience for me to rub shoulders with one of the teachers.	A budding exhibit, and upon entering, I saw the lovely, lovely opening line: the animals conspire, but keep their mouths shut about humans. Stroll through it and ramble through it. This unit points to wildness and openness, survival and invasion, awe and return. In animals, we may be able to glimpse the "open mirror image that we have obscured". "Moriyama Mureki" sets the scene in a relatively pu…
The environment is good, and there are masters of the real works, we recommend to go around sometime.	Transportation: Line 16, Wanshousi subway C exit out to the south to go to the intersection corner will be able to see the museum location is very obvious is not convenient to park in front of the road is relatively narrow tips: you can drive the car parked in the Fahuasi community on the side of the road in Guangyuanzha Road, this is a relatively wide road area of the short-term parking is still…	It's very good to shop compactly, inside the cultural and creative stores have handmade experience is also very good!	Very good experience in advance in the official online reservation can not have to wait in long lines (Baidu search for the National Art Museum of China can be found on the official website) we saw Qi Baishi's shrimp Xu Beihong's horse and a lot of masterpieces this time to feel very worthwhile I made a reservation in advance but forgot to bring the verification code of the cell phone the door of…	Transportation: Metro China National Art Museum Station A is the main entrance, cycling can be parked in front of the door, especially convenient Exhibition content: poverty alleviation art works exhibition, the first floor and the third floor of the exhibition hall to this theme, the third floor of the exhibition hall has some elements of the ethnic minorities, it is worth looking at the fifth f…	Accompanying a classmate who settled abroad for a visit. My accompanying visit was indeed an unexpected opportunity for me to view the exhibition. If it were me, I might not have visited such a quiet and traditional art gallery, because I am not confident in my ability to appreciate art, but after looking at a piece of artwork, I felt that I had made a worthwhile trip, because what I had photogra…	And all other museums feel almost the same, the venue has a total of four floors, each floor has two or three exhibition halls, from the production of all aspects of life of the ancient cultural relics to the ancient literati calligraphy and painting works, a full range. But the collection of introduction, the venue set up are moderate, in addition to a simple introduction, basically nothing spec…	I've been in Shanghai for 10 years and it's my first time to go to the Shanghai Museum. Convenient transportation, metro line 2, people's square station down exit 1, out of a 5-minute walk to. The overall appearance of the museum is the shape of the lower part of the round, meaning "heaven and earth", the total area of the exhibition hall 39200 square meters, 1-5 floors, the first floor of the An…	Egyptian exhibits are great, but the crowd is too big, don't come in the summer vacation. To come to the strongly recommended to bring a good shade and apply a good sunscreen, into the museum will have to queue up under the sun to die, there is no canopy to cover the kind of. Into the pavilion three exhibitions also have to line up separately to verify, a very waste of time. One of them from the …	Very flavorful museum. But I had limited time to come and go, and I regretted that I didn't get to enjoy the exhibits in the museum properly. Only briefly looked at the Light of Time. Wonderful images, but unfortunately I went to see it alone, and also, without anyone to parse it, the images should have been rich, but I couldn't really read them. Hopefully I'll get a chance to go again in the fut…	Really private museum! More than 8,000 pieces of artifacts are Mr. Chen Yongtai's private collection, the architectural design was completed by Mr. Ando, who loved the minimalist style, can be mark 📖 time enough can also borrow an electronic tour guide, the inspiration will be even more ~ weekend mornings seem to have a narrator oh. Zanzanzanzanzanzan, the last ten minutes to catch a tour guide ~…	A private museum that is not inferior to a national pavilion! It is well worth the visit not only for the large number of valuable collections, but also for the well-designed viewing environment. A big thank you to the volunteer interpreter on Saturday afternoon, the 13th. During the entire 2-hour presentation, she did not take a sip of water and introduced the visitors to the fine works of art s…	The special exhibition with the Fuji Art Museum in Tokyo was not bad, it was a bit crowded when I went early.	During the epidemic, the major universities do not allow outsiders to enter, this time, Tsinghua University Museum of Art next to a school gate advantage is revealed, only can be approached from this door, but and the rest of the campus is isolated from the other areas. Wu Guanzhong centennial art exhibition, which just ended a few days ago, is well worth a look.	From the Museum of Art to Tsinghua Art Museum exhibition # Huang Yongyu compassionate and open-minded naïve anti-bone and loose laughter and scolding lurking in the "Shishu Xinshengyu" style and demeanor Thank you for the 100-year-old master came to leave the world so much to think about the working day of the holiday is not too many people, the first floor and the fourth floor have a show, good …
Took a museum pass to get there. I think before going to this kind of place should first catch up on the history, or go really can't see what. The whole has not been the year's pomp and circumstance, the legendary small Imperial Palace in western Beijing ah, it is worth to go to nostalgia.	Overall still good, built in the Ming Dynasty more or less renovated. Tower is the tower of the Ming Dynasty, the tree is the tree of the Ming Dynasty, there are a lot of Qing Dynasty royal calligraphy and painting. The overall commercial atmosphere is a bit heavy, the pavilion is generally arranged, style is a lot of, stroll an hour or two, look carefully three or four hours is about the same. T…	Transportation is very convenient, out of the subway walk a few minutes to the ticket 20 yuan covers an area of not small, the temple around a lot of compartments, quiet, more than 400 years of the ancient temple is just incomplete preservation, few statues, most of the statues have been damaged doorway with the words "Royal Decree to build a protectorate of Manjusan Temple," the temple is divide…	The first stop before graduation to hit the art museum ♥ National Art Museum of China ♥ do not need to make an appointment to brush the ID card on the good very convenient art journey to open! Hahaha finally came to the longed-for National Art Museum of China ah very grand and magnificent! 😉 Figure two a door into the first to see a huge oil painting coloring realistic and delicate Figure three c…	Jinling painting at the end of the Ming and early Qing dynasties, before seeing this exhibition of this group of painters just know the representative painters Gong Xian, Dong Qichang, scalping, Shi Tao and so on. In the National Museum has seen their many exhibitions, very favorite, flow forget to return, but the theme focuses on more in the individual or small groups, although see the Jiangnan …	The National Art Museum of China (NAMOC) is the place I hit the most, with new exhibitions coming up in ten days and half a month!	It's nice. It's nice. It's pretty crowded, though.	The museum goes inside with a sense of immediacy of the hotel, the first floor is like a hall, and then there is an escalator AND a staircase inside, and in the center is an empty space, so you can see at a glance what's on the other floors. There are many exhibition halls inside, one if you go to savor, you can see for a long time! In fact, long time to go to the library once is also quite good,…	Nice place. Super if the kids are interested.	It's beautiful. It's a great environment. The exhibits are great.	Museums are the best way to escape from the heat during the long summer days. I made a reservation at the Aurora Museum in Pudong. During the epidemic, there weren't many people, so you could enjoy the collection in peace. The treasures collected here are all of high quality and worth playing with. If you are tired of shopping, you can also sit in the café on the fifth floor. Look at the river vi…	Higher floors slightly complex line of movement, each floor of the research museum in the science of knowledge is quite good, there are with the group lecturers with a small bee to lower the voice to explain will not affect others praise, but this lecturer with a laser pointer to shine the cultural relics is really okay, is it? See several times, I hope to be able to strictly manage. The first fl…	Come to see Tokyo 500 years of painting exhibition, although in Tsinghua, but the museum can not be small, Van Gogh Monet's masterpieces can be seen, is to see this pavilion to line up a very long queue, 3 layers of creative exhibitions are also very awesome, a variety of paper paintings and so on, ** use, into the Tsinghua have to make an appointment in advance, this museum if you can book a res…	The Tsinghua University Art Museum is strategically located and very easy to get to. Catch the last day of the Wu Guanzhong painting exhibition, enjoy the Chinese art masterpieces, the scene also played the video teaching painting, from which also learned a lot. Now you need to go a day in advance to make a reservation to visit, remind you to be prepared in advance, temporary appointment may not …	The Tsinghua Art Museum is displaying the graduation design exhibition of Tsinghua Academy of Fine Arts students. The works are cool, and you can tell that the designers have a strong desire to express themselves, with modern installations as well as traditional forms of oil paintings, but none of them get in the way of the designers' expression. It is a very interesting exhibition. There is no s…
It's not that big, the building is beautiful. But it's rather worn out. The Beijing Art Museum often has some good exhibitions. The wrong picture was uploaded. Oops.	When I passed by Wanshousi Temple, I found that the Beijing Art Museum, which has been under renovation, opened its doors to receive tourists. I went there at 4:00 p.m., and the brand new Wanshousi Temple looked more and more beautiful and transcendent under the setting sun. This was the first time I went to Wanshousi Temple, and it was much bigger than I expected. There are different exhibitions…	It's a fun place to visit.	Morning and afternoon each have a free lecture volunteer docents a lot of some high level and some speak in general, but for laymen like me, someone to speak much better than blindly look at ...... Personally, I like oil paintings more because of the richness and intensity of the colors may be a layman to see is to describe me like this a teacher said art appreciation is to improve by looking at …	To book a week in advance in the official WX public number of the National Art Museum of China, really especially bad about but especially let me can not understand is that a lot of people to go to the museum, not quiet appreciation of the works, but has been taking pictures. See several visitors, come over to the work to take a few pictures, directly after the next continue to shoot, and then al…	The Museum of Fine Arts saw three new exhibitions, Belarus and Fans were pleasantly surprised. The former has a multitude of different styles, there is the traditional Russian ink and colorful rural style, but also a large landscape mood, there are similar to ceramics or enamel animal oil paintings, avant-garde prints of mythological figures. The National Art Museum of China should have more such…	Belongs to the Shanghai landmark building, in the people's square, in addition to Monday closed door other times are free to enter, but need to security check. Inside there are four floors courtyard style pattern, each floor has a different pavilion, during the Spring Festival is mainly Wu Hufan calligraphy and painting collection exhibition, on the third floor. Very much like the atmosphere here…	The Shanghai Museum has been clocked twice in a row. The museum's collection is really rich and diverse, there are many exhibition halls, I think all kinds of exhibits are very abundant. Especially the porcelain museum of many porcelain that is called beautiful, and coin museum and so on. Definitely a place you'd like to visit again and again, and the key is that it's free!!!! Reservations are re…	Surprisingly small, they said the East Pavilion was good and I was in the wrong place. Before and after an hour to stroll through. Transportation:Metro 🚇 or more convenient Exhibition content:Wooden furniture is very ornamental Exhibition highlights:A few pavilions, not many souvenirs may have just finished watching the Nanjing Museum, for this museum, some disappointment. Have the opportunity to…	Very cultured and should be visited by those who love history.	Very like in this kind of hot days to visit this kind of museum, just bought a set of tickets, this month can be used, staring at the sun went out, the journey, although a little tough, but a step into the museum's feeling is very good, quiet, cool, full of history, so that a hot heart immediately calmed down, take the children to visit the historical artifacts, in the entertainment to learn the …	Very cozy exhibition content: mainly jade, porcelain, Buddha exhibition exhibition exhibition highlights: the top floor cafe can see the Ten Mile Ocean Park	The first time I went to Tsinghua Art Museum, the environment was unexpectedly good. Special exhibition - 500 years of Western painting, I was fortunate to see the works of the masters, 60 works like a time tunnel, although many are not masters of the representative works, but still admire the Japanese, from the exhibition to the text of the explanation, so that I do not know the art of people ca…	Very good art museum, in the location of Tsinghua University's east third gate! The car can be parked in the nearby building parking lot 🅿️, a few minutes down the road, see the white-topped shed on the way, good to find! The recent painting exhibition has Wu Guanzhong 100 years, are the old gentleman's fine works, it is well worth to see, the price of twenty yuan is also value for money! Upstair…	Full marks for being a school museum, full marks for being off-campus and being available for appointments
Now called the Beijing Museum of Modern Art, when I went there, I happened to catch the exhibition of unearthed artifacts from the Han Dynasty, which was an eye-opening experience.	When can I get this cute chicken-riding fairy when I hit the reopened Manjusri Temple? So cute!	The Wanshousi Temple is a temple with a long history and a grand scale, but at present its West Road palace is not open, and some of the East Road halls are not open either. This royal temple is now the Beijing Art Museum, which is a bit of a misnomer as there really aren't many exhibits, probably because the part that is open is so small. The lounge is still nice, so you can take a break after s…	It was nice to catch the ethnic show! It's incredible how clear I was during that time!	I saw the donation exhibit before and it was stunning. Reserve tickets for two consecutive days, limited to 500 people per day, like a special event	It's huge inside, lots of good pieces, just the air conditioning is turned down too low	I originally planned to spend the afternoon walking around on the weekend, but I accidentally met a volunteer for free explanation when I was looking at the exhibits in the Bronze Museum, so I basically soaked in this museum in the afternoon. The volunteers' explanation was superb, and the in-depth explanation made me understand a lot of basic knowledge, so next time I go there again, I can bring…	The Shanghai Museum is a must-see place in Shanghai! Inside there is too much history and cultural deposits feel is to see a history book it! Very colorful! I remember when I used to go to the time or study inside the things of the beauty of the same thing is the history of China is a perfect experience! A great educational tour!	Shanghai this period of time the hot days can not stop the enthusiasm to visit, it is said to carry out the first day not only outside the museum queue, the three exhibition halls outside is also to line up long. The day also saw a suitcase dragged to the suggestion: 1, Shanghai local visitors try to avoid summer and winter vacations and holidays, after all, this exhibition will be opened to next…	Convenient transportation, the subway out around the back of the Grand Plaza, next to the Shangri-La Hotel is, inside the really high ah, as a private museum I can only sigh good money ah. The exhibition hall is still very large about five layers, each layer of the content of the exhibition is different, each layer of the exhibits are very shocking to me, I really think it's great, recommended to…	Went on a weekday and it wasn't too crowded. The whole museum is not big, but the overall architecture of the pavilion, the layout of the exhibits and the superb view of the river make it one of my favorite museums. Especially like the first floor of the terracotta warriors exhibition, with advanced video equipment, as if to come to the Great Tang Dynasty, see the Silk Road, give people unlimited…	AURORA Museum is the private museum of AURORA Group founders Chen Yongtai and Yuan Huihua ~ designed by Pritzker Prize-winning modern architect Tadao Ando ~ the building is shaped like a jewel box ~ the museum officially opened in October 2013 ~ the museum area covers 6 floors ~ an area of more than 6,300 sq. ft. ~ from the Neolithic Age to the late Qing Dynasty ~ ancient bronze pottery figurines…	It took half a day to see a special exhibition, and this is only the first floor ah it seems that the next time to go early in the morning, be prepared to shop all day!	Tsinghua University Art Museum, opened about two or three years ago, the first time to come, only for Wu Guanzhong individual art exhibition. The exhibition is divided into three areas, respectively, with different periods of paintings to illustrate the three artistic point of view, the favorite or kite without a line area, in addition there are some text manuscripts on display. The art museum bu…	The two main buildings of the museum are linked together by a sky corridor through which visitors can tour the galleries on both sides. Completed in 2016, the Tsinghua University Art Museum has a collection of 23,675 items, including paintings, calligraphy, embroidery, ceramics, furniture, bronzes and comprehensive artworks. The vast majority of the collection comes from the Academy of Fine Arts'…
The transportation is very convenient, if you take the bus, there is a station in Wanshousi Temple, down to it. Place is not big, ancient architecture, the museum environment is very good, to visit the people are not many, so elegant and comfortable. 这里面珍藏了各类古代艺术品，有书法绘画、碑帖、名人书札、宫廷织绣、宫室瓷器、古代家具、历代钱币。 There are seals and so on, usually also held from time to time a variety of exhibitions, there is a…	The exhibition is very rich, including architecture, calligraphy, painting, sculpture, furniture and so on. There is also a lot of interactive content, which is really heartfelt. Children can also enjoy the tour. Wanshou Temple was built from the Ming Dynasty and expanded until the Qing Dynasty. All the emperors attached great importance to it, which shows that the emperors' family's desire for l…	The summer heat out of the ambush, autumn is gradually rising, green shade, after a year to visit again, but also once again to feel the tranquility of the ancient temple and the beauty of traditional culture. Wanshousi is now a museum, the permanent exhibition is the Ming and Qing Dynasty furniture exhibition, the temporary exhibition is currently a painting exhibition. During the summer vacatio…	At noon on the weekend, I passed by the beautiful "National Art Museum of China", and on a whim, I wanted to have a glimpse of this famous art hall~ The museum is located on Wusi Street in Dongcheng District, Beijing, and the surrounding art atmosphere is quite strong! The museum is divided into 5 floors and has about 20 exhibition halls. It is said that the collection of modern and folk art work…	National Art Museum of China ~ February 14, 1963 in Beijing was completed in June 1963, Chairman Mao inscribed "National Art Museum of China," the Museum, the main building for the antique attic-style, yellow glazed tile roof, surrounded by corridors around the distinctive national architectural style. Transportation: Metro Line 8, China National Art Museum Station, Exit A, Northwest Exit, Bus 11…	I've been to the museum quite a few times, but I've always been too embarrassed to comment on it because I'm an art noob. This time inadvertently swiped to the last day of the exhibition of the picture of the displaced people, at noon to rush over, in order to catch a glimpse of Chen Danqing in the localization of the masterpiece is very respected (seen in 2020, but unfortunately at that time did…	I remember when I was a kid or the school organized spring and autumn trips to go there once. Now it's been a long time, now the museum is free, and I went there with my best friend's family on the weekend. On weekends, there are quite a lot of people lining up, but still orderly waiting for a while to go in. The security inside is also very strict. The museum has 4 floors, from top to bottom, ca…	I came here, this time mainly to see the exhibition of treasures from the Black Rock shipwreck.	I wanted to take the summer vacation to see the Egyptian Pavilion, but it was full, so I had to come and see the Persian artifacts. The People's Square Pavilion is smaller than the East Pavilion by quite a bit, about 4 floors, although it is only by appointment, there are still a lot of people, feel a little crowded. Come over to see the artifacts, feel the charm of history, improve the skills of…	It's great, worth seeing and not worth the trip. Especially the research exhibits, more to see and learn to progress.	The museum is called the cultural treasure box of Huangpu River, and it is true to its name. There are four floors displaying different kinds of ancient artifacts. The first floor is the ancient terracotta figurines of various dynasties, such as figures, animals, buildings, etc. The content of the museum is all-encompassing, which demonstrates to us the wisdom of the ancients and their excellent …	The 861st date of the cost-effective general museum transportation:Located in the subway, Lujiazui station. It's about a 500m walk down. I do think that it's not necessary if you are coming here specifically. You can lower your expectation in advance. Exhibition content: the price is not cheap ah, each person ticket is 60 yuan, if you want to explain the words but also add 20 yuan, it is 80 but 8…	Norman Foster's exhibition is really superb, many of the models are nudging models made during the project advancement process, with depth and detail, reflecting the architect's in-depth thinking on design. The themes are urban, architectural, sustainable, and future ......... reflecting the Foster firm's attention and research in multiple fields. Super worth a look ！！！！	A particularly good art museum with a large venue and not too many people. The exhibits are exquisite, the dynamic line design is reasonable, a good visit can stroll all day. Nearby is not very good parking, bike or taxi to go convenient. Visiting the public need to make an appointment in advance, the day can be on the fourth floor of the costume exhibition in the small dress is very beautiful, v…	Tsinghua University Art Museum is really painting 🎨 art hall ~ a variety of lovely style of painting works are very full ~ brushwork characters flowers and birds, everything, treasure children worth card is to make an appointment ...... you know look at the character of the
As a temple layout is still quite unique exhibits are not many permanent statues of Buddha there are also some temporary exhibitions now is Jiangxi jade tomorrow will be the Qin Dynasty porcelain	Repair nearly five years of Wanshousi finally opened ... early in the morning to Wanshousi quite a lot of people are basically old people young people rarely repaired Wanshousi inside a variety of cultural and creative activities have carpentry, spinning wheel, dyeing production and so on ... part of the cultural and creative products are also for sale ... there are also a variety of ceramic old …	Transportation: the subway bus is very convenient subway is 16 line Wanshousi out very convenient, the surrounding environment is very good exhibition content: Wanshousi was built in the Ming Dynasty, each generation will be Fanjian, 10:30 in the morning on weekends there will be volunteers to explain the content of the explanation is very professional, interesting, we can go to listen to the are…	This is one of my favorite places in Beijing it's free but not too crowded very nice people gallery very good exhibitions thanks	The National Art Museum of China (NAMOC) is showing an exhibition of Japanese ukiyo-e and Chinese woodblock prints of the Qing Dynasty from August 5th to October 15th. The exhibition is free of charge and reservations must be made in advance through the official public website. The exhibition is divided into morning and afternoon sessions, and admission is verified by reservation code and ID card…	Transportation: convenient transportation No. 8 subway out the door is the exhibition content: content a lot of exhibition halls a lot of exhibition highlights: to see what touring exhibition when you come to see a day can be inside the exhibition tired can sit and rest the exhibition halls have chairs this great!	It's not big, but it's got a lot of exhibits. It's good to pass by and go in for a smoke.	The first thousand personal reviews, dedicated to the excellent Shanghai Museum! Museums are a good place, not only free but also to grow knowledge, the Shanghai Museum is one of the best, recently went twice a month to the Shanghai Museum of bronze is very good, there are quite a lot to lead the children's interpretation of the activities, painting and calligraphy collection is also good, but so…	Seeing the top of the pyramids at the Shanghai Museum is so immersive! Even the sun screen in the queue was in Pharaoh's hieroglyphics, and I got in early today so I got a chocolate flavored ice cream: Eye of Horus Cultural Ice Cream!	Amway this side is very worthwhile to come before they did not pay attention to come to visit the eye ah really good collection a lot of Oh and there are interpreters regularly explain the environment is also very good venue or Tadao Ando design works Lujiazui this place is really very good ah recommend that we come to feel the inside there is also a special exhibition, but did not go in to see t…	AURORA Museum, located in Shanghai's Lujiazui financial district, is known as a cultural treasure box on the banks of the Huangpu River. There are six floors in the museum, and the collections in the museum include jade, pottery, blue and white porcelain, and Buddhist statues, making it a cultural landmark in Shanghai for the world. At the main entrance of the museum, there is an egg-shaped sculp…	The architectural design of the Aurora Museum is very comfortable, especially spacious and atmospheric, and the jump height is also high. As a private museum, the ticket stops a lot of people, and not very Netflix, so the tour experience is particularly comfortable. There are many collections, pottery figurines jade porcelain quality are good. Personally, I like the top layer of the statue museum…	The fourth floor is a long-term exhibition, there are bamboo sticks, furniture, porcelain, embroidery, etc., the first floor from time to time there will be a variety of other exhibitions, the export of souvenir stores cultural and creative products to do a good job!	This place is too worth a trip, the museum's overall style is very atmospheric, around the sculpture, lawn and forest road are very modern style collection of furniture, paintings and calligraphy, weaving, etc., as well as special exhibitions, is currently a thangka exhibition, to October 25th, are very worthy of a detailed look over 🚗 Museum is a separate channel, and into the Tsinghua Universit…	Buy this ticket purely with children to visit Tsinghua, listen to the Internet, Tsinghua summer vacation is difficult to book, buy a ticket to visit the Art Museum and then you can go to the campus, this is not, today's Sunday braved the sun, endured the high temperature with children to come, however, to see the exhibition is also really good, encountered the masterpiece of qi baishi huangguangy…
This museum is not far from our home and usually crowded, we took advantage of the Wednesday in the APEC vacation to visit. Because Wednesday can have 200 free tickets. The exhibitions inside are good, so you can take a look when you have time. If you have a Beijing Labor Union Mutual Aid Card, you can visit for free at any time.	really did not expect the noon of the weekdays there are really many people also want to shoot the sense of no one but there will always be people from time to time through the Wanshousi Temple is equipped with a number of thematic exhibitions exhibition content: Tibetan Chinese Buddhism exhibition woof embroidery architectural furniture Red Flag Canal exhibition highlights: there are authentic b…	Hidden in the Manshou Temple inside the Folk Museum, there are many worth visiting to learn, there are paintings, wood carvings, flower arrangement, etc., national is the world, inside the very large, need to be quiet and patient tour ～	Thursday when the company organized group activities to go, everyone together, a few stops away from the company. Museum of Fine Arts four exhibitions, we also play a literary youth, tickets are booked online a day in advance, the same day with ID card to change the ticket into the park, four points to stop reception, more than five o'clock closed. It's worth going back again, there are different…	Last year to Beijing to find classmates, their own stroll through the National Art Museum of China, lazy until now to make up a review. Route 🚇 subway is very convenient, line 2 Dongsi station down, walk a few minutes to. The exhibition of free art museums, with a good ID card can enter, the museum is divided into several layers, it is recommended to look at the content of the exhibition online i…	Booking at the public, there are often great calligraphy and painting exhibitions, we went to the 13th National Exhibition of Painting, Calligraphy and Seal Engraving and gained a lot from the teacher's explanations. The cafe in the art museum is good for resting, the cake is delicious 😋 The neighborhood of the art museum is also good for citywalk.	Located in People's Square in the city center, the Shanghai Museum is one of the world's most renowned museums of ancient Chinese art, with a collection of nearly one million artifacts, featuring bronzes, ceramics, paintings and calligraphy. Students can use their electronic student ID cards.	Exhibition content: 💗 Bao Li style 💗 Heishi shipwrecks out of the water treasures exhibition Transportation: Metro 🚇1/2/8 People's Square Station, Exit 1. ⚠️⚠️⚠️ Now the Shanghai Museum only open the south gate of Wusheng Road, the north gate by the fountain side only out not in. tips: always remember, must be in the Shanghai Museum of WeChat public number in advance to make reservations, the day…	The hottest thing lately would be the Egyptian exhibit, but I haven't been there yet. It'll be better when the summer vacation is over and there are fewer people. The Persian exhibition at the same time is also very good, or free. Very recommended. People wide museum is not big, usually from the main door in, near the fountain of the door is out of the direction. This should be noted. Then the gu…	I've been thinking about this museum for a long time, and it's actually very close to my heart. I've thought about it countless times, but I haven't been there even once, so I finally threw out my lazy cancer and moved my legs to see it. The exhibits in the museum have been quite controversial, including some photos I took in the middle of the visit to the more professional people, some people wi…	Lazy Tiger's set of tickets to visit, the exhibition hall has a total of five floors, but are not very large, each floor is pottery, porcelain, Buddha, jade and other different themes. See some children's shoes that part of the exhibits are replicas, I do not know really false ah. The environment is very high-end upscale, you can see the Lujiazui three-piece suite, the fifth floor has a coffee sh…	The sixth evaluation of the Aurora Museum, put the environment and introduction of the sixth floor of the museum "Buddhist statues" exhibition area. At present, the Buddhist statues exhibition area in the museum not only contains the Northern Wei Dynasty, Eastern Wei Dynasty, Northern Qi Dynasty, Sui Dynasty, Tang Dynasty, Liao Dynasty, Song Dynasty, Yuan Dynasty, Ming Dynasty and Qing Dynasty, b…	For an art museum in a university, the collection is already considered extensive. The museum is having an exhibition of "Art Across the Oceans", which is good! There are also exhibitions of fiber art, calligraphy and painting, porcelain from the Yongzheng and Qianlong periods, furniture, and next week there will be 500 Years of Western Painting. The environment of the exhibition hall is still go…	The National Museum is too hot, temporary action is not about, can only pick a niche. I think the overall not much to see, may be because there are several museums did not open, people are very few, is this painting it, the name is roaring, I do not understand. There are many other things I can't understand,, I think I've come to the wrong place, I'm too earthy!	Reserve in advance to buy tickets in advance, very very very very worth a stroll, the long house long and long and long have their own interesting, many works are worth stopping to see, highly recommended to come to the recent exhibition of Huang Yongyu individual very much like, need to buy tickets for special exhibitions pottery clay is also great holiday people relatively more, but not as inti…
Inside is considered to be more thematic museum, but the two sides of the side stores are not open, the center of the attic is not allowed to enter, a moment to walk through the main hall. In Jiangxi, a king of the jade exhibition and a brick carving exhibition, but also a hall of the Red Flag Canal exhibition. Unfortunately, the original temple objects are not too much. ---- I shouldn't be wrong…	Beijing Museum of Art Wanshousi repair 5 years finally completed, now open tickets are 20 yuan, need to make a reservation in advance, Wednesday, the first 200 free, need to make a reservation in the United States group about can visit, inside the exhibition is very good, divided into categories of Buddhism ah, painting ah, luxury goods ah, etc. There are also woodwork, and stamping is also free …	In the fall how can not shallow to feel the Beijing temples, the first time I saw the Wanshousi Temple it gives me the feeling that the small Forbidden City, although not so shocking, but the renovation is still intact. Transportation: a taxi is very convenient. Buy tickets online in advance. Highlights of the exhibition: each building is staggered, I am more interested in the small beasts on the…	Seeing the introduction of the Museum of Fine Arts on television, thangka art exhibition, without hesitation in the online booking tickets, with Ma Ma to visit ~ often pass by but did not visit, this time I found that the original exhibition of a lot of people, and now more people have begun to pay attention to the cultivation of the arts and inculcate ~ the address is in the back of the street o…	The National Art Museum of China is really very good, Monday is closed for rest Oh, need to make a reservation in advance, the morning open 300 places, open 200 places in the afternoon, the location is also very good to find, the bus and subway can be to the inside of the exhibits are a lot of masters of the works of the masters, it is really very good, I like it, do not miss the National Art Mus…	A collection of paintings and calligraphy, masterpieces, a nice place for art appreciation! Each time the exhibits are different, you can hit the card several times! Pay attention to the good collection, should be considered the Museum of Art's town of treasures are in the 6th floor treasure cabinet, basically all the masterpieces, there are qi baishi's crabs, and xu beihong's prancing horse, as …	Having been a docent here for a year, I can't describe how much I love this place. The exhibits at the Upper Museum are truly first class!	～Where to play on the weekend in Shanghai Museum? The Shanghai Museum! Half a month of rain ☔️ finally stopped on the weekend ...... is the time to go out to dash, Shanghai two-day tour thick open! The Shanghai Museum is the largest in East China, the most varied, the most complete category of museums, the collection of the ancient period, down to the contemporary typical of various types of cult…	I bought an early bird ticket and made a reservation half a month in advance for Saturday. Queuing outside the museum is not too long, even with the ticket almost 20 minutes. It is hot remember to buy good water first, each hall outside a small queue, it is recommended to see which less people first to go, cat mummies have a kind of scary cute, but really the owner of the life of the good love th…	I've been hearing about Big Baby Ani for a long time, but I didn't go until yesterday. A very detailed private museum. The exhibits, the lighting, the environment, it is obvious that they have been carefully designed. There are a lot of exhibits (of course, they are not comparable to public museums), and they are very well-designed. Inside, there are also exhibits introducing certain crafts, with…	Came here once a few years ago and was blown away by the view of the Huangpu River from the top floor. I can't stop thinking about it. This year, I took advantage of the Shanghai Film Festival and came back again. 🕋 The AURORA Museum is the first private art museum in the Lujiazui area of Shanghai. The owner is Taiwanese. Therefore the service in the museum is very good. 🟡 The museum was planned …	The audio guide is confusing, it doesn't follow the order and you have to find it one by one.	The door first encountered the red leaves 🍁 Art Museum is divided into 4 floors, the exhibition content is still quite rich, tickets to cover all the exhibits, cost-effective, special exhibitions may charge another ticket (did not meet) to enter the door to the security check, the first floor of the first floor there is a package office, the exit will be through a gift store, some of the Museum's…	Tsinghua Pavilion is to charge ~ Tsinghua Academy of Fine Arts is still very famous ~ I am a hilarious ~ knock on the point ~ read the report ~ why some people will go missing on the trip ~ no planning not to go on a trip ah ~ that what the Coco Sicily on the TV to see ah ~ the key when 💰 money, body and time are not in place ~ stay at home the best ~ was to make up for the previous cultural tour…	There are a total of three floors, the first floor is a place to rest and drink tea, the stairs can all sit and rest. The second and third floors are ornamental, there are many pictures, very abstract to see. Negative floor is a drinking room and toilet, very convenient. This attraction is not tired, the rest is still a long time hahahahaha environment is quite good, the place is also really big
Very nice, went there around 3pm. It was quiet and there was a little puppy in the yard that was so cute.	Took five years to repair and reopen, and other royal temples in Beijing is almost the same, exhibits have Chinese and Tibetan Buddha, woof technology, wood furniture, royal calligraphy and painting, as well as porcelain and jade, etc., the Qing dynasty emperors imperial calligraphy is more refreshing, the other exhibits boutique is not much, the visitor service center is very simple, no water pr…	The exhibits are quite a lot, and the tickets are not expensive, basically you can walk for 1-2 hours, the video at the entrance can be watched for a while, the explanation is very detailed, and there are some cultural creations can be paid to experience	You don't know what imposing art is until you've been to the National Art Museum of China. Although only two floors are open, the combination of modern and ancient art is breathtaking. Chinese painting, oil painting, silk and VR are perfectly combined to show the beauty of art. There are not many tourists visiting at noon on weekdays, and the use of ID cards is free of charge, which is recommende…	The National Art Museum of China, located on Wusi Street. The subway entrance is quite close. Green travel. Make an appointment at the public number of the National Art Museum of China. During the epidemic: reservation, ID card, health treasure, mask. Free tickets. Reservations are divided into morning and afternoon. Do not go on time need to cancel in advance. So as not to default on the next vi…	Catch up with the Zhejiang Provincial Museum Collection of Ming and Qing Dynasty Calligraphy and Painting Exhibition, the National Art Museum of China Young Artists Nomination Exhibition (2024) ...... Across the space and time to feel the imprint ～	During the New Year's period to take Ma Ma together to go, to go the day the weather is not very good, very windy, but the popularity is still very strong, the queue is very long. Twenty minutes before entering the line, can be described as heavily guarded, but also through the security check. There are four floors, in the first floor can rent a phone, each to a cultural relics can be introduced …	Our own museum must be supported with five stars. Made a special appointment with a friend to view the treasures from the Black Rock shipwreck, themed Treasure Calendar Style. There were still a lot of people, and the security queue and whatnot took a while and was quite cumbersome. The objects are all different from each other, and after scanning the app, you can also hear the voice introduction…	The reservation is July 19th. Endure too much, queuing up outside the museum for forty minutes, that day is still hot, really hot, so queuing up is too unreasonable, clothes are soaked, children are wilted in the sun. After entering the museum, you still have to line up. The exhibits are actually very general, and I've been to Egypt before, so I don't think there are any hard goods. The exhibits …	The exhibits are okay, the service is general, the security wif password do not know. The exhibition hall is not big, Buddha, jade, blue and white porcelain, stone carving	Huangpu River, the exhibition hall has several floors. There are many jade and porcelain collections. The environment is very nice.	AURORA's special exhibition "Kantenchong" was much more impressive than expected! The colors of the oil paintings are beautiful, and the texture is full of texture. The display was well done, with a few wall paintings in a row, and a single giant painting in a circular stair tower. My favorite part of the entire special exhibit was the black gallery, flanked by horizontal black and white painting…	The number of exhibits is large, the design style is simple, and you learn a lot.	Tsinghua Museum is really too top! Earlier days need to make a reservation in advance in WeChat public number to enter the museum, the ticket 20 can stroll through a building, can be a one-time stroll through the high-quality exhibition hall, cost-effective. Here there is no net red show so many people taking pictures, the environment is beautiful and quiet, then went to the exhibition of Mr. Wu …	Never believe online scoring some people, trembling to go, the result is amazing, see someone say don't go, just 134 layers have exhibitions, Emma ~, every layer is worth seeing, every layer can be savored, at least 1 hour, look at the good explanation of the time, and then listen to a listen, suddenly doubled the good sense of the summer is too many people, thankfully listen to the explanations …
I've passed by countless times, but I really rarely go in, but every time I pass by I unconsciously look at it a few more times, because it's the kind of yard that anyone would love!	Five years of overhaul of the "small Imperial Palace in western Beijing" Wanshousi Temple opened its doors to welcome guests Wanshousi Temple is located in the west side of the Guangyuan gate, Shunzhi, Kangxi, Qianlong and Guangxu years have been repaired, Qianlong had three times here for his mother to celebrate the birthday of the Empress Dowager Cixi to go to the Summer Palace on the way to th…	A relatively niche museum, with a small Forbidden City in western Beijing called, inside the ancient buildings should be newly renovated very beautiful. Not very large, canonical statue of Buddha is very awe-inspiring, there are coins exhibition, landscape painting is very meaningful. Children can do handicrafts, tie-dye, lacquer fan and hand-carved wood products are very interesting, inside the …	I like the environment of the museum and often come here to be inspired by art.	China Art Museum love art exhibition partners can come Oh adjacent to the subway 🚇 line 8 is really convenient Oh inside a variety of art exhibitions is really great is simply the paradise of the art Oh love love love not only the location is superior next to a variety of food is really awesome doorway to walk in the sun to ride the cool people is also a lot of ah is really a piece of paradise	Canonical Collection Revitalization - Back Fan accidentally stumbled upon the exhibition, unexpectedly interesting. The back fan, an invention used to liberate working women in the Southwest, was a quilt used to tie young children to their backs. It was made by my grandmother and given to my daughter's children as a family heirloom. There are different patterns for different ethnic minorities, su…	There are so many exhibits and treasures, and the key is that they are free, so there are so many people!	Worthy of one of China's four major museums, and is not to eat or drink a day of shopping, a lot of harvest, and again saw the ancient craftsmen's superb skills, especially the special exhibition of tooth carving pagoda, showing the highest level of tooth carving in the late Qing Dynasty. Previously in the Terracotta Warriors to see the lost wax method of bronze carriages and horses but do not qu…	I made an appointment to see the exhibition on Friday but couldn't because of an emergency, the museum's phone never answered and I didn't know if I could change my ticket? The service of the Shanghai Museum is really disappointing 🙄!	AURORA Museum in the AURORA Building 2-6 floor, really big hidden in the city feeling ah, has been open for a few years, but I have not seen a very noisy publicity, there is a kind of you see or do not see, I'm there quietly bloom feeling. It is through the travel ticket to recognize the AURORA Museum, a understanding, found very much to their liking, the exhibits are very cattle it. We are pumpi…	Mr. Chen Yongtai, Chairman of AURORA, has accumulated 8,000 pieces of precious artifacts over 40 years of collecting, and has set up a private museum in Lujiazui, Pudong, Shanghai! The museum is the first museum planned, designed and built by architect Tadao Ando in China. Here Mr. Ando upholds his usual style of minimalist geometric shapes to make the AURORA Museum unique! Of course, the most re…	Reasons for my recommendation:1 Deep cultural heritage: AURORA Museum integrates collection, research, exhibition, operation and promotion, and adheres to the concept of "preservation, inheritance and dedication" to Chinese culture.2 Rich and exquisite collection: The museum has a wide variety of collections of high quality, providing audiences with rich art appreciation and learning opportunitie…	It's not crowded and you have to buy a ticket, so it's not suitable for small children, even after elementary school.	During the eleventh with children to see the exhibition, not what art professionals, but from the atmosphere, but better than many net red art museum Tsinghua is still very much focused on the academic atmosphere, Wu Guanzhong's centennial exhibition is definitely worth a look, in addition to ceramics exhibition, painting exhibition, silk embroidery, thangkas, photography exhibition halls of all …	Forgive me for not understanding the art series. Abstract art of all kinds is really puzzling, so cloudy that it can only be unknown. The standard of the exhibition is very high, especially the exhibition of "Bud", Qi Baishi, Huang Yongyu, Xu Beihong's authentic works are fortunate to see. However, during the summer vacation, most of the student tours are very noisy, and the experience of seeing …
Just went into the courtyard is very confined, coupled with a bunch of tour groups, thought that again caught up with the place to cheat outsiders it. Further into the inside, visited the inside of several exhibition halls, only to dispel a little doubt. Heavenly King Hall in name only, the main hall is very historical Buddha and eighteen Luohan statues, the hall is not into the sun, don't have a…	Re-opened after many years, it is really very lively. [Transportation] convenient, direct subway, no parking [Tickets] public reservation, now moncler outlet store garden enthusiasm is extremely high, not good about Oh, you can brush more than a few times there is a refund [Time] plan time 1 hour, like it may be a little longer. 【Content】 Entrance has a cultural creation, postcards are very chara…	Great place to meditate and how an afternoon can go by and sink a little bit of emotions. Would love to take a specialty class, it's just too far away for me to buy it home and live it up!	Xu Beihong Memorial Exhibition came over, because it was a weekday so there was no queue, it was awesome. Around the first floor are bird and flower exhibition, there are many masterpieces, not worse than the theme exhibition, just not much publicity. Each shot out of the enlargement is very beautiful, layman watching the scene probably can only see these. Into the center of the door is directly …	Transportation 🚇: subway line 8 China National Art Museum A out of the mouth is, it is recommended not to drive, not good parking tickets 🎫: in the WeChat public number "China National Art Museum" on the booking, tickets are free of charge, with an ID card and booking code to enter the museum. However, it is not good to grab a ticket, the reservation is always full. Exhibition content: the first …	The first time to the National Art Museum of China had the honor to visit the master Huang Yongyu's works exhibition, "so long, so rich" through his works you can resonate with the master, sometimes light, sometimes dashing, sometimes blunt, sometimes subtle, see a piece of work or very shocking. 老先生幽默风趣，语句幽默但很有深度发人深思[点赞][点赞][点赞]	Shanghai Museum, located in People's Square, next to the subway entrance transportation is very convenient. The Shanghai Museum has four floors, with an average of three to four exhibition halls per floor. Into the museum will go through a very strict security check, the size of the bag first security check, cell phones and coins need to be taken out, and then if there is a need to send luggage c…	WeChat public number to reserve free admission, very big, cold enough, but a few pavilions were not open, and the restaurant for eating was not open, but in general it was good, and there were a lot of receipts.	Today, the Egyptian Museum, people are super, and with AR glasses wearing dizziness, sweating, it first out. The service staff is a little fierce but still very sweet to help me take the wind oil essence. Then I went to the exit to wait for people. Well started, I got dizzy and squatted down, the exit staff half-bald head with glasses that came over to drive people, other people go the wrong way …	The museum is located in the bustling Lujiazui area of Pudong, Shanghai. It is right on the side of Shangri-La and Aurora Building. Into the bag to send through the security gate, a door can feel the high atmosphere. The museum is divided into five floors, respectively, pottery, porcelain, jade. Buddha statues and so on to do the display and introduction. The museum can be photographed and videot…	Transportation: self-driving parking is very convenient, the museum underground garage 10 yuan an hour. Facilities: a very high private museum, the entrance lobby high staircase is already a net red landmark, floor-to-ceiling glass windows clear top of Shanghai as a background! The third floor has a place for children to paint, painting can be immediately scanned and projected on the wall, the ch…	The museum collection is still relatively rich, due to the admission fee so people will be less than the Shanghai Museum. Internal display artifacts have pottery figurines, ancient jade, porcelain, Buddha, more suitable for this type of interest to visit. Internal blue and white firing process explanation, with the explanation shows the steps in the porcelain semi-finished products, very intuitiv…	The museum is divided into four floors with five exhibition halls, namely, painting and calligraphy exhibition, weaving and embroidery exhibition, furniture exhibition, Tsinghua Jane literature exhibition and porcelain exhibition. Each hall has its own characteristics and exhibits are colorful. In many exhibition halls, my favorite is the porcelain exhibition, ceramic varieties, to the Qing dynas…	Recently in the exhibition of Mr. Wu Guanzhong's works, a detailed introduction to his life, but also played some interview clips, touching, especially one of the words, the kite that does not break the line, always express the art, so that we can perceive the art of the four paintings I like, so I photographed, so you have the opportunity to quickly go to see, the exhibition is still going on!	There is an interpretive service, and the official website has an interpretive scheduler. It is also available on the public website.
Great Qiankun, Beijing in the Secret World, second time I went there. Decide whether you want to walk along the river in the future~	Eleven early in the morning and students up to play cards, expectations are not too high ah, good things or in the Palace Museum and the National Museum inside more, but the porcelain here, there is a group of ivory carving of the protector is good. Side repair side exhibition, East Central and West Road, the last road into the last in the repair is not open, East Road is only open to the last in…	# Leisurely sneak Beijing Museum of Art now collects all kinds of ancient works of art nearly 50,000 pieces, the era from the primitive society, down to the Ming and Qing Dynasties, a wide range of collections, including calligraphy and paintings of the past dynasties, inscriptions and celebrities' letters and journals, court embroidery, palace porcelain, ancient furniture, coins and seals of the…	Free of charge the first floor is relatively large, the upper floors are small, I feel that the exhibits are a bit weak, some paintings do not have the name of the painter.	Tickets are free but need to make a reservation in advance, and the daily flow is limited to stroll up very spacious. The first floor is oversized and easy to get lost, recently done a poverty alleviation exhibition, the fifth floor there is a Sino-Japanese is the fusion of Chinese and Japanese culture exhibition, more interesting, and the layout of the venue is also very good, take pictures is v…	Beijing is one of the very best free attractions, more information can pay attention to the public number or something, there are often very good exhibitions ~ subway line 8 out is, subway line 6 Dongsi walk over is also ok, drive the big brother to throw the Overseas Chinese Hotel can be ~ with my daughter-in-law to know in the Museum of Fine Arts, and now with the dogs to revisit their hometown…	2016.2.18 Near People's Square, but I forget what exit it was out of. There's a pretty big park in front of it, and then the museum in Shanghai is free and open to everyone, and I saw a lot of foreigners. The facilities inside the museum are a bit outdated, and the security guards are quite a lot. There are different pavilions for costumes, ceramics and so on, and it's about 4 floors, so it's not…	I went to the Shanghai Museum when I was very young, but I don't remember much about it. This time, I went there just in time to see the Blackstone shipwreck treasures on display. It's amazing. From the 8th and 9th centuries to the present, these things are still intact. The contents of the exhibition varied from floor to floor. There are jade artifacts, ancient coins evolved and so on. A lot of …	The exhibits are superb and it's my kind of museum	Weekend with my buddies met together to come to the Aurora Museum, because I bought a travel set of small book, so I intend to play over, to the museum need to change the ticket on the first floor, change the ticket ticket to the second floor to go in, go in before you have to go through the security check, the bag has a selfie stick, do not allow to bring in. In writing this review suddenly real…	Summer vacation bought a museum pass, with the children to see a family over, AURORA Museum is so far I see the most beautiful and most heart to the museum, let us look back! Han and Tang Dynasty Terracotta Museum in the light and shadow, ancient music plus terracotta figurines let you instantly feel through, light and shadow to create a yellow sand filled with horses galloping effect is so beaut…	Last Saturday went to the Aurora Museum, although it is a private museum, but the collection of cultural relics are really a lot of jade, blue and white, statues of all kinds, or very rich, a total of five floors, can be strolling! Special exhibition amount of painting exhibition can also be card together, although it is a walk, also spent more than an hour to see. To always feel that the color o…	On the evening of September 10, 2016, the Art Museum of Tsinghua University held an opening ceremony to officially welcome its first guests. Nobel Prize winner and Tsinghua University professor Yang Zhenning, his wife Weng Fan and other senior professors of the university watched the exhibition. Qiu Yong, President of Tsinghua University, expressed his hope that the Museum of Art would take "mani…	After a whole year, the most beautiful season in the Imperial City, today again card Tsinghua Art Museum, focusing on visiting Wu Guanzhong painting exhibition, not too many people, need to make an appointment a day in advance, the subway is very convenient, 10.8 on the withdrawal of the exhibition, recommend that everyone to visit. This exhibition of grass for a long time, also browsed a few art…	A few days ago, I went to the graduation exhibition of students～The exhibition hall has four floors, there are permanent and special exhibitions, which require separate tickets and real-name reservations～There were quite a lot of people visiting the exhibition, and I think it was also because of the summer vacation, a lot of children came to visit the exhibition, which made a little bit of noise.…
The transportation is quite convenient, and it is a building that was preserved during the Cultural Revolution.	It is located in a group of ancient buildings in the middle of the West Third Ring Road and the north side of Zizhu Bridge in Beijing. Built in the Ming Wanli five years (1577) "Royal Decree of the Wanshou Temple". After thirty-five years of the Ming Wanli; Qing Kangxi, Yongzheng, Qianlong, Guangxu four dynasties change, expansion of the formation of the set of palace, temple, garden as one of th…	Street parking is available 🅿️ for $10 an hour and attractions can be stamped with a commemorative stamp	Dragged a long time did not write... I've been going for almost two months now, and when I went there, it was just opened, so there were not many people ~ empty exhibition halls, large paintings, standing next to a little timid 😅 And those thangkas from Tibet, look at them in the dim light, it's even more shocking... What a pious heart to create such exquisite treasures of the world ah! Out of ta…	The National Art Museum of China can be said to be China's most authoritative and largest art museum, where there are many well-known works on display all year round, but also often have some international masters of the works of temporary exhibitions here, you can enjoy the world-class works of art, you can cultivate the artistic sentiments of tourists, to increase the children's knowledge of th…	There are various art exhibitions every month and it's very easy to book in advance. This time, we mainly saw the Ming and Qing Dynasty painting and calligraphy exhibition, which was great.	Winter vacation, take my daughter to visit the Shanghai Museum, we mainly visited the first floor of the "Ancient Chinese Bronze Museum", I was lucky to hear the lecturer's lively and interesting explanation. Bronze is divided into wine, food, weapons, water and musical instruments. We focused on the "Jennings", "Horns" and "Zuns" of the wine vessels. A jue is a drinking vessel with three legs an…	Come to see the Blackstone shipwreck exhibits on display, is to celebrate the establishment of diplomatic relations between China and Singapore specially borrowed exhibits from the National Museum of Singapore. Mainly porcelain from the Tang Dynasty, which was trafficked to Persia by sea, many of the green glazes and even customized models for foreign trade were produced in official kilns but rar…	...... Egypt is the gift of the Nile River ...... Shanghai Museum remodeled after the first major exhibition of ancient Egyptian exhibition ...... look at these exhibits, you will be excited, because this time the Egyptian Museum to come up with 788 pieces of ancient Egyptian artifacts to the Shanghai Museum in China, breaking the record of the number of exhibits loaned by Egypt, and the latest a…	Procrastination this old habit must be changed, this month's review is finally completed. AURORA is considered to be hidden in the highest buildings in the museum, finally had the opportunity to take a look in the end, inside the attitude of the staff are very friendly and dedicated, there are not a lot of people environment is very elegant, like this place. The café on the fourth floor has a bea…	No teacher to bring part of the exhibits are not quite understand, or read the introduction than fragmentation. The environment is good, very few people at night, the top floor night view is very good. Knowing the mind of the designer of the museum looks more interesting.	AURORA Museum is pleased to present Xu Hongxiang's solo exhibition "Walking on Earth" at the AURORA Museum. The theme of this exhibition is "Easy", which means "Walking on Earth", surveying the landscape while strolling and savoring life in tranquility. Focusing on human beings, nature, animals, and of course himself and the surrounding us, the works unfold from a more emotional level, becoming m…	Nice museum to hit up for a half-day visit	Last year, I participated in the "Long with the sky" thematic exhibition, Tsinghua University Museum of Art and Xi'an Cultural Relics Bureau, Shaanxi Museum and other units co-organized, from Shaanxi brought a lot of famous artifacts, including those appearing in textbooks, for the students, without leaving the school gate can look at such excellent cultural relics, I can only say that it is too …	From Qi Baishi to Huang Yongyu, Tsinghua Art Museum's curation is indeed very good, 50 a ticket is not expensive, is too many people, outside a lot of protective fences, large-print notices, security guards, garbage cans, so that the art museum less peaceful, but also a waste of the integrity of the original design of the exhibition halls, the elevator and restrooms are not easy to find, function…
It's very artistic~ worth a visit if you haven't been there before~	Countless times in the Wanshousi this site through every time I look back to look at the door is closed originally has not been open, finally have the news of opening hurry to make an appointment to turn around! Suitable for public transportation, the subway is the most convenient epidemic during the first public number must be booked to visit the time each courtyard have different categories of …	It's free to visit, I can't believe I didn't notice it so many times before when I walked around, the theme changes from time to time, and the quality of the painting exhibits is great.	It's right behind Wangfujing in Beijing, near the Beijing People's Art and the Overseas Chinese Building. The whole exhibition hall is very big, and it is a famous building after the founding of the PRC, which has now become a landmark. The first floor is now closed for the exhibition. The third and fifth floors are currently open. On the sixth floor, there is a very small treasure cabinet is som…	Exotic with painting - the National Art Museum of China collection of Japanese ukiyo-e and the Qing Dynasty woodblock prints fine art exhibition booking tickets in advance wow with a good ID card, ready to health treasure, you need to show the reservation code people are super small, enjoy the exhibition, each piece of work before you can stand for a long time, put their own want to see want to u…	After ten years, came once again, the exhibits are still very rich, calligraphy, sculpture, painting, fan, personally impressed by the calligraphy works. The day happened to keep up with an opening event, met the big brother, photo, good haha ~ convenient transportation, public transportation is recommended, not good parking, around the meal is very convenient, but also a new business district, y…	The little guy this winter vacation like on a variety of museums, clamoring for me to take him to see a little, to the place is also this good. 1 floor are bronze, stone statues, etc., 2 floor, 3 floor are painting and calligraphy masterpieces, and various times of the furniture exhibition, costume exhibition. He was most excited about his favorite ancient coins of all times on the 4th floor. He …	Shanghai Museum has not been before, this time to Shanghai is to make up for this regret. After arriving, I realized that I have to make a reservation on the Internet, and I was limited to 8,000 free visitors per day, so I lined up immediately to visit the museum. The overall design of the museum is still good, the place is not big exhibits are not much, but the classification is very clear, half…	Review online buy two big and one small ticket, there are a few slots. Be sure to wait for people to arrive before you can go in together ~ otherwise it will lead to other people can not enter ~ and can only buy tickets for people's identity cards to work ~ inside the head of the content is very rich ~ the door can be rented explainer, you can rent explain the glasses (fun stuff) ~ some exhibits …	Sometimes it is contradictory to think that such a beautiful place does not want to share it with others, but seeing its lonely beauty, and want everyone to come and see it. The second to fifth floors are all exhibition halls, exhibits more than I thought, from the opulence outside the exhibition hall to the exhibition hall Tadao Ando cold wind change, instantly come to another time and space. No…	Hidden in the downtown area of the private museum, the environment is very good, the air conditioning is also a considerate temperature, the key exhibits exquisite, worthy of a closer look at the	AURORA Museum is the only private museum in Shanghai and the first one in Lujiazui, belonging to AURORA Group founders Mr. and Mrs. Chen Yongtai and Yuan Huihua (Taiwan, China), and designed by Pritzker Prize-winning modern architect Tadao Ando, with a building that resembles a jewel box.Officially opened in October 2013, the museum has a total of 6 floors, with an area of 6,300 sq. ft. It is loc…	The year before last, the new museum, during the eleventh people are also very few, the environment is very good, the exhibits are also a lot. Yuan Yunpu works exhibition is very like.	Recently opened the museum, thought to go in to see, usually from the Blue Flag camp into the museum this time, the main door, the security attitude is really imposing, I do not know where to find the security, the University of Confucianism is not dipped in the style, but the dog's leg temperament embodied in the most.	Tsinghua Museum of Art is located in Haidian District, two years ago, I took my children to visit, I feel quite meaningful!
Museum Day to go is free, the place is not small, in the Changhe River, now called the Beijing Museum of Art, inside the environment is still very good, the building is very characteristic.	I heard about the reopening of the "Small Imperial Palace in Western Beijing" and came here. How to say, is a moderate location, in fact, some disappointment. Transportation: convenient transportation, the door is the Wanshousi subway station. Exhibition content: there are permanent theme exhibition, woof exhibition, furniture exhibition, Buddhist culture exhibition, etc., the content is quite ri…	A little bit of everything, the literature is good, the exhibition: the exhibition, the content, is relatively, rich. Exhibits, also very. Good-looking. Highlights of the exhibition: it seems that there is no, what special, cultural and creative. Comparison of more, style is more, rich. tips: door, not good parking. Need to subway over. So, it's better, Anji, a little this.	The National Art Museum of China on Wusi Street, one of the top ten buildings in the 1950s, is an antique loft-style building with a yellow glazed roof, surrounded by corridors and pavilions, with distinctive national characteristics and a rich collection of artifacts, named Taizu Shu. Since I was a child, I have a natural sense of worship of the Museum of Fine Arts, and my favorite thing is to l…	Have been there once before, very like the art museum, extremely convenient subway, place empty, rich in artistic atmosphere, remember to go in with ID card, art museums around the Dongsi area, there are a lot of Beijing characteristics of fun and delicious places, may wish to slow down more walks and more shopping, there will always be a surprise discovery! Recommended!	The National Art Museum of China (NAMOC), located in Wusi Street, Dongcheng District, Beijing, was built in 1958, one of the top ten buildings for the 10th anniversary of the founding of the People's Republic of China, covering an area of more than 30,000 square meters. The main building is an antique loft style, with a large yellow glazed tile roof, surrounded by corridors and hallways, with a d…	One day do not have to go to work all right from Tianzifang walk to People's Square, the weather is good, a lot of people are here in the sun, saw the Shanghai Museum, anyway, have not been in the queue to go in to see, inside the people are quite a lot of a lot of tourist groups, the stairs are full of people, and the favorite is the calligraphy and paintings, the brushwork is really beautiful, …	Although the Shanghai Museum is the most city center of the famous attractions, before only junior high school spring trip to go once, basically no impression. 如今二度打卡，感觉这里讲述着全国的历史文化和发展，而不是上海🌸🌸交通：上海博物馆位于人民广场正中间，交通很方便，门口就是公交🚌枢纽站，距离地铁1号线1号口步行10分钟左右，自驾可以停在人广地下车库。 🌹🌹展览内容：上海博物馆展览内容非常丰富，从古至今覆盖多元化一应俱全。 For example, ancient currencies, bronzes, seals and calligraphy, etc., the exhibits are rich and compre…	I've always wanted to see it, but I didn't care to see that it's closed on Tuesdays, so I cried.	Because it is a commercial museum that charges a fee, there are very few people, and the experience of visiting is very good. Because it is a private museum hired lecturers will speak very carefully, can hear a lot of stories behind. It is said that the museum's architecture is designed by Japanese masters, lighting and darkness have to pay attention to, do not spoiler, go and visit by yourself. …	Always wanted to visit this place, the private museum is full of exhibits, you may not be able to read some of the things yet, but it doesn't stop you from taking your time and enjoying it!	The AURORA Museum is: planned and designed by architect Tadao Ando, it is the first private art museum in Shanghai. Passing through the elegant and magnificent lobby, you can walk up the steps and directly come to the highest floor, the quiet and cool place. The Aurora Museum, even if it is a paid museum, is still worth a visit. So many exhibits, very shocking oh ......	Situated in Tsinghua University, the art museum is all about the smell of paintings and calligraphy, which is also considered part of history, but it always feels that the historical flavor is not that strong. I can not be considered to have artistic talent, art cells, these for me, but also just look at it. Walking around like to appreciate, did not get what artistic cultivation, depending on th…	I came here to participate in the exhibition of Master Bai Xue Shi's works. Invited by car can only take the southwest gate, blocked in the road for a long time (really should be a reasonable solution to the traffic in front of the gate) followed the navigation to find the exhibition site. The exhibition hall is not very large, the lighting is also slightly dim, the works on display are the autho…	You can enter the exhibition through the "Art Expo Entrance" near the East Third Gate of Tsinghua University, but you can't enter the rest of Tsinghua's campus without additional paperwork. Nearby subway and public transportation are very convenient, the car parked in Tsinghua Tongfang is no problem, closer you can look for more! Closed on Mondays! I went this time by purchasing tickets on a smal…
Ancient and somewhat flavorful, it used to be a monastery. But now it's a museum. There is basically no statue of Buddha to worship. Many halls can not go in, all turn down an hour is enough. There are several exhibition halls, unearthed relics have some. With an annual pass to the okay it.	Wanshousi Temple is known as the small Imperial Palace in western Beijing, Wanli five years was built, set of temples, gardens, royal palaces in one, the building level is quite high, the famous Yongle bells are also in this hanging placed. Temple is currently the main hall and the side of the temple there are a number of paintings and calligraphy, Buddha statues, furniture and other exhibitions,…	Wanshousi Beijing Art Museum, the first time to come, thought it was an ordinary indoor museum, I did not realize that it is a small Forbidden City in western Beijing, Drum Tower, the three halls, east and west side of the halls, plus the Imperial Garden. A trip down is quite interesting. Tickets 20, very cheap. With a pass can be exempted from two times. Weekend nothing to stroll is quite good. …	The National Art Museum of China, representing the highest level of national art, I had the honor to catch an exhibition carried out in the circle of people gathered, the museum is bustling like a food market, but does not affect the public to appreciate the mood of the masterpieces, between the masters can be heard to comment on each other's statements, although it sounds like half-knowledge, th…	Exhibition content: the content of the recent National Art Museum of China exhibition is divided into three major blocks: 1. Poverty alleviation theme, "to the United States to help intellectual" series of text, art, sculpture and other exhibits. This is not much to say well, poverty alleviation and enrichment is the common wish of the people of the country, but also the current political work ar…	Running to Mr. Huang Yongyu's painting exhibition, a lot of people, but still can be quiet and leisurely, a painting a painting slowly appreciate. Mr. Huang Yongyu, really a person respect and deeply witty and open-minded old man, more than ninety years of age is still penning, literary ideas, wonderful brushwork, which is not only a talent, but also the love of the body to do. I hope that the ne…	Plenty of exhibits, the environment is okay, but the waiting line for the exhibition is long	Shanghai Museum is really worth brushing again and again. This time to go with children, 3 days in advance in the public booking, a cell phone up to 3 people, with a good adult ID card, adults and children with the code, into the museum is very fast, the rental of explainer now also do not rent, divided into 20 regular exhibition, 40 plus special exhibition of two prices. Security check into the …	Official preheated for a long time the ancient Egyptian civilization exhibition, the first day open we went to see, nine o'clock in the morning before, outside the team has been very long, into the museum is expected to be about forty minutes of time, outside is very hot, do a good job of sunscreen. The first wave of the morning to go in, each pavilion re-brush ID card into the first floor of the…	Exhibition a total of five floors: pottery, jade, porcelain, special exhibitions and Buddha, more than two hours walk can see. Exhibits moderate, the staff is very enthusiastic will remind the whole point of free explanation. Impression is more impressive is each layer of cultural relics research hall, popularization of basic knowledge, it is recommended to look at the research and then look at t…	Finally, I've been to both AURORA and GUANFU, the two major private museums in Pudong. The AURORA museum was built many years ago, and its golden façade is particularly eye-catching in the crowd of skyscrapers in Lujiazui. The museum is also a popular place to visit, with five floors from the 2nd floor to the 6th floor. Tickets are 60, and the staircase on the second floor is a popular place to t…	As a private museum, the stuff is so full and professional, the owner is atmospheric and there are different artifacts of craft appreciation. I wish I could be Gollum of the Lord of the Rings and shout Myprecious!	Big love! Clearwater is really excellent. Too many excellent beauties!	The security guards' attitude is extremely poor, reflecting the quality of a so-called world-class university.	Exhibition quality is not high, the price of cultural and creative products than outside the scenic area is also twice as expensive, too unreliable, thought the clear more reliable it, the results make me spend more than half of the money, outrageous.
There are a lot of tour groups come, tourists in the inside to stroll around and go out. The environment is still quite good, but it is too small to do much shopping.	Autumn visit to the museum of the fourth Wanshousi Temple (China Art Museum) 🚉 Transportation; Line 16 Wanshousi Temple Station, Exit C is out. 💵Cost: 20 yuan, free for seniors, but you have to book the visit date and time in advance in the public number. 🏛Exhibition: from the beginning of the restoration in 2018 until now this year officially open to the public. Wanshousi Temple was built in the…	A very niche museum, formerly known as the Manshou Temple. Out of the subway is. The lecturer was very detailed and beneficial. There are non-legacy handmade wooden structure production, suitable for children to learn.	Museum of Fine Arts near Tiananmen Square location is still great ID card directly brush can enter the security check is relatively strict no ID card has a photo other valid proof can also be relatively speaking is still very humane a total of five floors the first floor in the exhibition of only the third floor and the fifth floor can visit the fifth floor is now on display is the Lv Shoukun som…	[Art exhibition recommended, worth a glance] when the ukiyo-e and peach blossom woodblock prints meet, the National Art Museum of China exhibition of Chinese and Japanese woodblock prints "exotic with painting" from August 5, "exotic with painting - the National Art Museum of China collection of Japan's ukiyo-e and the Qing dynasty woodblock yearbook Fine Arts Exhibition" in the National Art Muse…	The architectural design of the National Art Museum of China (NAMOC) is also of high artistic value, combining traditional and modern elements to bring people a profound artistic feeling. The National Art Museum of China is an art hall rich in cultural heritage, providing a platform for artists to display and communicate. The art museum displays classic Chinese artworks from all periods, from anc…	It feels very good, the Shanghai Museum is just upscale!	Because there is a special exhibition on the ancient shipwreck of the Black Stone 🚢, I purposely came to Shangbo with my sister. In fact, in the many museums I've been to, to be honest, the Shanghai Museum is not very big, but once you find an interesting lecturer (today I met a tall and strong male lecturer who introduced the bronzes, it was so interesting!) The quality of exhibition viewing is …	It's well worth the trip, parking on the side is easy, and the main thing is that this pavilion is small enough that you really won't go paralyzed.	Took my little one there, very quiet, great service, staff special elevator ride up.	The exhibits are good, the glass windows of the fifth floor cafe are facing the Bund, the scenery is pleasant, not too many people, suitable for bringing children to learn more. Five o'clock on the closed Oh, only Friday night will be extended to 9 o'clock end.	In Lujiazui, a private museum founded by Chen Yongtai of the AURORA Group. The richness of the collection inside is still quite surprising.	To Tsinghua, in addition to the auditorium two school gate these classic attractions, art museum is also a good choice. First of all, not many people, the ticket is a person twenty, not expensive, the environment is also good, in the East Gate, the door or Gao Xiaosong that class donated pool. After coming in, a total of four floors of the exhibition hall, each floor has a theme, such as painting…	Separated from the campus and fenced off separately, there is no way to enter the campus. Very large and elegant museum, mainly on the first floor for Wu Guanzhong painting exhibition, the third floor is Bai Xue Shi's national painting exhibition. The fourth floor is the Ming and Qing Dynasty furniture, fabrics and so on. Reservation said free, enter the door said to 20 yuan, free reservation jus…	Wow, what a beautiful display of clay here, don't miss it if you have kids!
In fact, it is now a museum, there will be a variety of cultural exhibits, become very rich literary atmosphere, and I am also very fond of art in real life, learned that there is a special exhibition of jade, or quite excited, very early past, I have always thought that jade are very spiritual objects, more than the gold god horse in my heart value is higher, and jade touch up very comfortable, …	Beijing Art Museum-Wanshousi Temple to feel 🎨 here the spirit of the people and cultural innovation coffee ☕️ Talking Art Lodge [Foo] exhibition content: there are a variety of traditional cultural workshops 🎨 in the Wanshousi Temple, feel the Buddha's boundless, but also can sit down to drink a cup of freshly ground hand-brewed coffee ☕️ Transportation: Metro Wanshousi Station 🚇 ten minutes walk…	Nice to look at and photograph. Ventures are very good buys! Well worth coming.	The National Art Museum of China is a good place to learn, you can look at the art of everyone painted, with their own children to cultivate their emotions, to see the heart of everyone painted every piece of work on display in the Shanghai Art Museum, proud of these children, but also a kind of enjoyment, quite a good place to look at the paintings, to soothe the mood and emotions, and also a ki…	Booked a week in advance from the public number, easy transportation, the venue is very large and very good, the exhibits theme is not regularly changed, not bad August is the poverty alleviation &amp; Japanese ukiyo-e, the Qing dynasty woodblock prints show!	Air conditioning temperature is low, people are cold after watching for a long time, and legs hurt after standing for a long time.	Very good museum, free, visit with children can be insightful, you can bring food in, there is a special place to eat on the second floor.	Many years have not come to the Shanghai Museum, last week with my daughter to visit ~ now the domestic epidemic has been effectively controlled, but to the Shanghai Museum to visit the masses are still all with masks 😷, the people of Shanghai on their own and other people are negative 责🏻🏻🏻, visited the paintings and calligraphy, coins, porcelain exhibitions, the ancient Chinese literature 明🏻🏻🏻, …	By far the largest number of cultural and creative peripherals bought at once clothes paintings small objects and jewelry unfortunately cold drinks did not eat a bit of a pity nine o'clock closing very happy 🥳 Egyptian exhibition is very hot 🔥!	Weekend to go, the location is very convenient, very few people, clean, exhibits quite a lot, some cute little objects people like, a lot of porcelain Qinghua, but also introduces the characteristics of the process of different dynasties, such as the dragon's eyes, dragon claws and scales of the details of the comparison of the fifth floor has a cafe, you can look at the river view, recommended t…	Some of the inventory. Private museum so grand really quite shocked me, the exhibits are arranged quite interesting, and traditional museums are not quite the same. After coming in, I think the design of the staircase in the exhibition hall déjà vu, a search for the designer is really Tadao Ando, and Jiading Poly, light of the space library as refreshing. The overall atmosphere is relatively quie…	Landmark Lujiazui, the location is very good to find, the subway out of the right turn in the right turn and then turn left to the place, this place is more suitable for the subway, driving is not good to stop, 518 Museum Day free admission. Tickets are really bad to grab, but very distinctive, I like it!	Archive it, real Monet and Picasso paintings, Tsinghua is really conscientious	Transportation: every time the subway over the five-way intersection will see from the window of this distinctive and magnificent building, Tsinghua University a few words even more fascinating ~ subway line 13 five-way exit station B exit, along the lotus Qing Road, walk east for 20 minutes, that is, the main door of the art museum. Doorway has a temperature measurement sweep code, there are alm…	Recently there was a themed exhibition from Qi Baishi to Huang Yongyu, not bad at all
On Wednesdays you can visit for free, weekdays full admission is 20 yuan, student tickets are 10 yuan. In recent years, there have been a number of thematic exhibitions on good topics, sometimes swing by to take a look, Wanshou Temple building itself is also very elegant, worth a visit.	The staff are all very nice, there are tons of stamps to stamp, luckily we brought our books ahead of time and no one nags you to wear a mask, feel free to take pictures indoors as long as you don't have to use a flash. And, originally intended to go tomorrow, but this morning a look at the tickets are sold out, today's tickets left the last one, and written 9-12 pm, so the school out of where to…	It is very convenient to come out of the subway. Formerly the Wanshou Temple, now the Beijing Art Museum. Not too many people afternoon stroll, carefully to each room have seen, an afternoon time is enough. Each exhibit is exquisite and beautiful, fully demonstrates the aesthetic taste of our ancestors, elegant and noble. I like this place very much.	Located near Exit E of the Dongsi Subway, the museum has a sense of history, very ancient Chinese architectural features, and the external senses leave a sense of ancient charm of the era. This time, I found that the museum has changed a lot, and the layout has been adjusted from three years ago. I was impressed by Ou Haonian's works and the Times Huazhang 2018, and I personally preferred the Tim…	New Year's paintings and ukiyo-e in the same exhibition "exotic painting" is quite good, different countries in the same period of the same process of folk art works seem to have some origin. The Qing dynasty New Year's paintings most flourishing in the Qing dynasty, the Japanese ukiyo-e is also about the end of the Ming dynasty to the middle of the Qing dynasty, are plate printing, overlay, hand…	Huang Yongyu's life in preparation for the centenary exhibition, specializing in the creation of a number of Chinese paintings, the exhibition of nearly 160 works, showing Huang Yongyu's later years of creative state and artistic pursuit. Huang Yongyu's art covers a wide range of fields, including printmaking, Chinese painting, oil painting, sculpture, craft design and so on. His art focuses on r…	Shanghai Museum went many years ago, but a small friend proposed that the free can consider going again, the past so many years inside the exhibits should also change a lot! The use of noon time, fewer people visit on weekdays, fewer people at noon, this point is quite good, from the first floor to start online layer by layer to see up, a variety of pavilions, bronzes, sculpture, blue and white p…	A sea of people constantly interpreting the exhibits beautifully learned knowledge profound everyone is very qualified to speak very softly basically do not give a photo of the rules did not take pictures 📷 protection of cultural relics, everyone has the responsibility. The museum is a place to see often new, once a year to come are not enough, the exhibition is often updated design are very atte…	Since July 2024, the Egyptian exhibition at the Shanghai Museum has been as hot as the current temperature in Shanghai. The exhibition began on July 19, we went to visit on the fifth day of the exhibition. Tickets had been booked in advance on a small program, and original ID cards had to be brought on that day. According to the reservation time to arrive at the Shanghai Museum, queuing in the ho…	I was visiting a museum this weekend and found this one online, it's really high quality	A museum that looks like a 5-star hotel, the Aurora Museum, is where I finally went today. The museum has 6 floors, that is 6 exhibition halls, which are oversized and contain countless artifacts. You can borrow a guide for 30 yuan, and the ticket price for small children is half the price. If you are lucky, you may meet a tour guide from outside to explain the artifacts!	🐲Name of Museum: AURORA Museum 🎫Admission: 60 RMB 🔴Exhibits Recommendation Index: ★★★★☆🔶Visit Highlights: Yuan blue and white porcelain, Hongshan jade and Western Han jade, Buddha statues, terracotta figurines 🔲Visit Experience Sense: AURORA The museum has 6 floors, and the cultural relics are displayed according to categories from the 2nd floor. There are more than 40 pieces of Yuan Qinghua, a v…	Opened just over a year ago, I've been there many times because it's close to home. The environment is very nice, only the showroom is too cold! Really too cold! Want to come remember to bring more clothes ....... Exhibition prices are not very expensive, last week to go on twenty, student tickets half price. Before watching da Vinci special exhibition seems to be forty. There are a lot of exhibi…	It's time to make up for August's review. Taking advantage of the exhibition there are still a few days, seize the time to an advantage of a wave of exhibition content: 『Beauty of life - Wu Guanzhong centenary art exhibition』November 1, 2019-October 8, 2020 is about to end, read this review can really arrange to go to see it ah ~ public number "Tsinghua University Museum of Art" booking is good. …	I've never been to such a boring exhibition hall in my life, and one of the halls is actually plastered with these metal wavy boards all over the walls! I want to take a good look at Huang Yongyu and Qi Baishi, each of them was blinded by reflections, all the pictures did not turn on the flash, I know that art museums can not use the flash, this is the effect of seeing in real life, super shaky e…
[truncated: 1,922 more rows]

## Sheet: 2.Cultural heritage museum
Beijing Folk Museum(BJ-MS)2016	Beijing Folk Museum(BJ-MS)2020	Beijing Folk Museum(BJ-MS)2024	Chengdu Du Fu Cottage Museum (CD-DF)2016	Chengdu Du Fu Cottage Museum (CD-DF)2020	Chengdu Du Fu Cottage Museum (CD-DF)2024	China Intangible Cultural Heritage Museum (ZG-YC)2016	China Intangible Cultural Heritage Museum (ZG-YC)2020	China Intangible Cultural Heritage Museum (ZG-YC)2024	Guangdong Folk Craft Museum (GD-MI)2016	Guangdong Folk Craft Museum (GD-MI)2020	Guangdong Folk Craft Museum (GD-MI)2024	Nanjing Folk Museum ((NJ-MS)2016	Nanjing Folk Museum ((NJ-MS)2020	Nanjing Folk Museum ((NJ-MS)2024
[truncated: 756 more rows]

## Sheet: 3.Ethnography museum
Guangxi Museum of Nationalities(GX-MZ)2016	Guangxi Museum of Nationalities(GX-MZ)2020	Guangxi Museum of Nationalities(GX-MZ)2024	Guizhou Ethnic Museum (GZ-MZ)2016	Guizhou Ethnic Museum (GZ-MZ)2020	Guizhou Ethnic Museum (GZ-MZ)2024	National Culture Palace Museum (BJ-MMZ)2016	National Culture Palace Museum (BJ-MMZ)2020	National Culture Palace Museum (BJ-MMZ)2024	National Museum of China (ZG-MMZ)2016	National Museum of China (ZG-MMZ)2020	National Museum of China (ZG-MMZ)2024	Yunnan Nationalities Museum(YN-MZ)2016	Yunnan Nationalities Museum(YN-MZ)2020	Yunnan Nationalities Museum(YN-MZ)2024
[truncated: 728 more rows]

## Sheet: 4.History museum
Nanjing Museum(NJ-BW)2016	Nanjing Museum(NJ-BW)2020	Nanjing Museum(NJ-BW)2024	National Museum of China (ZG-BW)2016	National Museum of China (ZG-BW)2020	National Museum of China (ZG-BW)2024	Shanxi History Museum (SX-LS)2016	Shanxi History Museum (SX-LS)2020	Shanxi History Museum (SX-LS)2024	Suzhou museum(SZ-BW)2016	Suzhou museum(SZ-BW)2020	Suzhou museum(SZ-BW)2024	Zhejiang provincial museum (ZJ-BW)2016	Zhejiang provincial museum (ZJ-BW)2020	Zhejiang provincial museum (ZJ-BW)2024
[truncated: 2,000 more rows]

## Sheet: 5.Natural science museum
National Maritime Museum (GJ-HY)2016	National Maritime Museum (GJ-HY)2020	National Maritime Museum (GJ-HY)2024	National Natural History Museum of China (GJ-ZR)2016	National Natural History Museum of China (GJ-ZR)2020	National Natural History Museum of China (GJ-ZR)2024	Shanghai Museum of Natural History(SH-ZR)2016	Shanghai Museum of Natural History(SH-ZR)2020	Shanghai Museum of Natural History(SH-ZR)2024	Yangtze River Civilization Museum (CJ-WM)2016	Yangtze River Civilization Museum (CJ-WM)2020	Yangtze River Civilization Museum (CJ-WM)2024	Zhejiang Museum of Natural History (ZJ-ZR)2016	Zhejiang Museum of Natural History (ZJ-ZR)2020	Zhejiang Museum of Natural History (ZJ-ZR)2024
[truncated: 1,134 more rows]

## Sheet: 6.Site museum
Chengdu Jinsha Site Museum (CD-JS)2016	Chengdu Jinsha Site Museum (CD-JS)2020	Chengdu Jinsha Site Museum (CD-JS)2024	Liangzhu Museum (HZ-LZ)2016	Liangzhu Museum (HZ-LZ)2020	Liangzhu Museum (HZ-LZ)2024	Qin Shi Huang Mausoleum Museum (XA-DL)2016	Qin Shi Huang Mausoleum Museum (XA-DL)2020	Qin Shi Huang Mausoleum Museum (XA-DL)2024	Sanxingdui Museum, Guanghan, Sichuan (SC-GH)2016	Sanxingdui Museum, Guanghan, Sichuan (SC-GH)2020	Sanxingdui Museum, Guanghan, Sichuan (SC-GH)2024	The Palace Museum (BJ-GG)2016	The Palace Museum (BJ-GG)2020	The Palace Museum (BJ-GG)2024
[truncated: 2,000 more rows]
